# Supplementary material for: N-(2,4-Dimethyl­phen­yl)-4-methyl­benzamide
Source: Acta Crystallogr Sect E Struct Rep Online. 2010 Apr 21;66(Pt 5):o1116. doi: 10.1107/S1600536810013413 (PMC2979239; doi:10.1107/S1600536810013413)
Supplement: Supplementary file 2 [file e-66-o1116-Isup2.hkl]

#
# h,k,l, Fc-squared, Fo-squared, sigma(Fo-squared) and status flag
#
data_I
_shelx_title ' B36 in P21/c'
_shelx_refln_list_code          4
_shelx_F_calc_maximum      108.64
_exptl_crystal_F_000       512.00
_reflns_d_resolution_high  0.8406
 
loop_
 _symmetry_equiv_pos_as_xyz
 'x, y, z'
 '-x, y+1/2, -z+1/2'
 '-x, -y, -z'
 'x, -y-1/2, z-1/2'
 
_cell_length_a    22.4974
_cell_length_b     6.6033
_cell_length_c     9.2474
_cell_angle_alpha  90.000
_cell_angle_beta  100.209
_cell_angle_gamma  90.000
 
_shelx_F_squared_multiplier     1.000
 
loop_
 _refln_index_h
 _refln_index_k
 _refln_index_l
 _refln_F_squared_calc
 _refln_F_squared_meas
 _refln_F_squared_sigma
 _refln_observed_status
   0   0   2      605.21      566.21     31.33 o
   0   0   4       35.84       32.96     10.28 o
   0   0  -6      326.14      370.61     24.31 o
   0   0   8       42.51       41.75      5.83 o
   0   0  10       34.86       56.96     13.89 o
   0  -1  -1     2192.63     2300.02     41.81 o
   0   1   1     2202.78     2370.13     38.13 o
   0  -1  -2     3851.74     3617.76     63.05 o
   0   1  -3      974.72      962.03     20.29 o
   0  -1  -4        8.73       19.73      7.88 o
   0  -1   5        0.56       -0.02      4.71 o
   0  -1  -5       49.78       56.07      8.29 o
   0   1   6       26.42       25.45      2.90 o
   0  -1   7      109.73       95.98      7.63 o
   0  -1   8       35.51       34.59      7.95 o
   0  -1   9        6.88        7.88      8.31 o
   0  -1  10       10.66       16.12      9.95 o
   0  -2   0     2479.60     2606.46    194.90 o
   0  -2   1      325.98      350.54     22.92 o
   0  -2  -2      765.15      804.10     29.60 o
   0   2  -2      939.39     1090.38     35.66 o
   0  -2  -3       41.05       46.30     22.81 o
   0  -2   4      170.32      195.22     15.26 o
   0   2  -5      377.00      417.90     35.91 o
   0  -2  -6       93.50      114.48     14.92 o
   0  -2   7       26.93       25.22      9.28 o
   0  -2   8       72.99       61.49      9.13 o
   0   2   9       32.05       52.71     13.06 o
   0  -2  10        1.94       14.79     11.56 o
   0   3  -1       46.30       52.65      7.88 o
   0  -3  -2      270.85      298.62      7.72 o
   0  -3   2      282.20      345.07     26.18 o
   0  -3  -3        0.49        6.05      5.78 o
   0  -3  -4       37.74       34.63     11.96 o
   0   3  -5        3.73       11.62      8.56 o
   0   3   6       34.52       33.74      9.32 o
   0   3   7       44.78       45.53      8.30 o
   0   3   8       80.50       57.23     10.76 o
   0  -3   9        3.46        7.86      9.87 o
   0  -3  10       10.03       16.58     12.40 o
   0  -4   0       43.14       48.81      4.83 o
   0  -4  -1        7.99       12.73      4.43 o
   0  -4  -2      114.26      130.29     12.36 o
   0  -4   3        2.82        5.80      5.42 o
   0   4  -3        3.31        9.38      8.20 o
   0  -4  -4      133.96      137.57      7.54 o
   0  -4  -4      145.04      160.49     10.42 o
   0  -4   5       34.15       30.83     14.17 o
   0   4  -6       41.64       48.17      9.14 o
   0  -4   7       59.60       52.38      8.96 o
   0  -4   8        2.59       12.36     10.09 o
   0  -4   9       12.63       25.74     13.24 o
   0  -5   1       48.67       49.18      7.26 o
   0   5  -2       13.65        7.98      2.71 o
   0  -5   2       13.65       16.96      7.64 o
   0  -5  -3       25.24       35.56      8.73 o
   0  -5   3       91.54      107.87     21.98 o
   0   5  -4        1.15        7.51      5.89 o
   0  -5   4       17.13       20.47     17.71 o
   0   5  -5       32.71       42.35      8.29 o
   0   5  -6       40.71       36.27     13.02 o
   0   5   7       40.67       41.34      9.64 o
   0  -5   8        5.77       12.78     11.09 o
   0  -6   0       36.96       27.36      6.44 o
   0  -6  -1       67.82       74.11      7.49 o
   0  -6  -2       13.48       21.79      7.50 o
   0   6  -3        0.23        4.69      3.93 o
   0  -6   3        3.93        3.30     11.04 o
   0   6  -4        7.74       12.58      6.34 o
   0  -6   4        9.44       16.44     10.64 o
   0   6   5       21.01       21.30      9.62 o
   0   6   6        4.47       13.74     10.95 o
   0  -7  -1       10.12       19.53      7.01 o
   0  -7   2       34.78       38.07      8.79 o
   0  -7   3        0.89        8.19      6.64 o
   0  -7   3        0.90       12.49      8.63 o
   0  -7  -4        0.12        7.31      6.47 o
   0  -7  -4        1.17       -0.06     12.05 o
  -1   0  10       48.10       64.16     14.42 o
  -1   0   8       60.02       36.93     25.39 o
  -1   0   6      169.83      210.37     48.17 o
  -1   0   4      174.63      189.17     30.10 o
  -1   0   2     1033.08      956.11      8.94 o
  -1   0  -2     3557.09     3771.71     58.54 o
   1   0   4       15.84       16.60     11.23 o
  -1   0  -6      109.23      104.17     17.26 o
   1   0   8       41.92       30.99     18.84 o
   1   0  10       45.89       50.89     13.89 o
  -1   1  10        8.79       21.93     10.02 o
  -1  -1   9       11.66       17.38      8.65 o
  -1  -1   8       92.39       84.83     23.33 o
  -1   1   7        6.43        6.80      6.15 o
  -1  -1   6       95.91      101.04     14.90 o
  -1  -1   5      157.30      158.78      7.44 o
   1  -1  -5      337.12      388.56     12.77 o
   1  -1  -4      769.24      782.51     16.20 o
   1   1  -3      278.52      323.29     29.03 o
   1  -1  -2      341.73      372.96     19.44 o
   1  -1  -1       10.80      102.87     19.08 o
  -1   1   1     2071.37     2780.27     50.37 o
  -1   1   0     1313.26     1459.32     38.06 o
  -1   1  -1     1920.27     1839.28     12.36 o
   1  -1   1     2076.02     2164.79     63.17 o
  -1   1  -2     2284.29     2431.98     93.86 o
   1   1   3     2203.27     2045.18     47.02 o
  -1  -1  -4      789.59      726.66     25.85 o
   1  -1   5       37.79       34.76      5.11 o
   1   1   5       41.57       55.05      8.30 o
  -1   1  -6       39.20       45.02      9.52 o
   1   1   7       55.31       51.41      9.35 o
   1  -1   8        8.73       10.00      8.61 o
   1   1   9       35.47       35.25      9.47 o
   1  -1  10       11.17       19.30      9.63 o
  -1  -2  10        0.66       -0.06     11.81 o
  -1  -2   9       49.75       56.79     11.01 o
  -1  -2   8       60.18       50.28      8.62 o
   1   2  -7      205.26      187.42     18.20 o
  -1  -2   6      201.83      219.71     21.85 o
  -1   2   5      215.29      253.50     26.05 o
   1  -2  -4       46.54       88.09     15.40 o
  -1   2   3       57.04       90.85     25.32 o
  -1  -2   2        8.71       10.93      5.83 o
   1   2  -2       16.89       32.46      6.87 o
   1   2  -1      330.71      367.50     24.28 o
   1  -2   0       39.65       39.92      7.59 o
   1   2   1      612.71      749.16     60.25 o
   1  -2   2      185.28      209.29      6.39 o
   1   2   2      187.15      216.96      7.39 o
  -1   2  -3      479.54      461.73     30.75 o
  -1  -2  -4      532.54      522.81     13.26 o
  -1   2  -5       67.34       80.78     16.81 o
  -1  -2  -6      242.24      259.34     13.21 o
   1   2   7      267.08      234.02     10.62 o
   1  -2   8        8.60       12.57      7.71 o
   1  -2   9       29.42       35.84     16.04 o
   1  -2  10        4.78       15.73     10.33 o
  -1  -3  10        0.42        9.77     12.74 o
  -1  -3   9       65.25       62.39     11.93 o
  -1  -3   8       19.54       16.40     11.82 o
  -1   3   7      109.82       95.66      9.17 o
   1  -3  -6       28.16       30.42      8.24 o
   1   3  -5       32.72       39.72     11.61 o
   1   3  -4      181.28      153.46     13.47 o
   1  -3  -3        3.25       15.44     10.59 o
  -1  -3   2       60.21       60.12      4.99 o
   1  -3  -2      116.79      142.66     10.45 o
   1   3  -1       49.19       55.66      4.99 o
  -1  -3   0      206.88      225.88     12.10 o
  -1  -3  -1      196.33      236.54     28.26 o
  -1  -3  -2      219.61      223.79      7.10 o
   1  -3   2      235.76      272.79     19.12 o
  -1   3  -3      137.44      142.36      8.98 o
   1   3   4      396.03      388.01     27.42 o
  -1   3  -5      100.79      121.07     10.11 o
   1  -3   6       33.12       35.61      9.20 o
   1  -3   7       10.75       15.10     12.51 o
   1   3   8       31.63       24.02      8.34 o
   1   3   9       22.97       24.90     11.80 o
  -1   4   9       62.34       69.38     12.83 o
  -1   4   8       43.70       31.85      9.51 o
  -1  -4   7       15.21       15.77      8.48 o
  -1  -4   6       11.58       10.47      9.96 o
  -1   4   5       94.39      110.94     18.03 o
  -1  -4   4        1.29       11.19      6.00 o
   1  -4  -4       33.27       31.35      7.08 o
  -1   4   3       40.40       46.22     10.19 o
   1   4  -2        0.15       10.55      6.23 o
   1  -4  -1        7.58        6.75      3.80 o
   1  -4   0       75.57       73.01      6.58 o
   1  -4   1      100.06       93.91      8.16 o
   1  -4   2       86.89      110.79      9.45 o
   1  -4   3        5.18        6.78      5.02 o
  -1   4  -3       51.94       54.36      8.66 o
   1  -4   4        6.60       10.97      6.19 o
  -1  -4  -4       13.41       21.71      9.02 o
   1   4   5       18.08       15.27      8.75 o
  -1   4  -6        1.17       13.05      8.85 o
   1   4   7       33.69       21.68      8.38 o
   1  -4   8       20.67       24.03     16.18 o
   1   4   9        9.52       11.97     11.82 o
  -1  -5   8        6.22       11.20     11.53 o
  -1  -5   7       51.50       43.11      9.92 o
  -1   5   6        0.98       -0.02      3.17 o
   1  -5  -5       17.09       20.85      7.69 o
  -1   5   4        8.55       12.45      5.77 o
  -1  -5   4       30.43       18.30      9.23 o
   1  -5  -3        3.77        8.66      4.86 o
   1  -5  -3        6.51        2.04      9.17 o
   1   5  -2        1.90        1.19      1.62 o
   1  -5  -2        3.68        9.90      8.06 o
   1  -5  -1       51.61       49.74      9.54 o
  -1   5   0        3.05        9.35      4.58 o
  -1   5  -1       23.86       23.01      7.50 o
  -1   5  -2       35.99       46.21      8.50 o
   1  -5   3       25.76       28.33      5.73 o
  -1  -5  -3       27.41       20.35      9.93 o
   1  -5   4        5.42        9.64      6.31 o
  -1  -5  -4        6.54        8.97      8.09 o
  -1  -5  -5       24.90       29.17      8.15 o
   1   5   6        2.73        6.57     11.80 o
   1   5   7       17.49       14.11      8.84 o
   1  -5   8        3.29       16.42     10.04 o
  -1   6   7        5.36       -0.05      9.61 o
  -1  -6   6        7.97        9.56     12.23 o
  -1   6   5       15.76       28.51      9.32 o
   1  -6  -4        1.40       14.60      7.67 o
  -1  -6   4        3.04       14.87     10.49 o
   1  -6  -3       16.10       23.02      9.16 o
  -1  -6   3       37.61       11.95     11.30 o
  -1  -6   2        8.27       15.09      4.66 o
   1  -6  -2       16.04       22.01     10.52 o
  -1  -6   1       67.86       81.04     12.31 o
  -1  -6   0       64.01       56.71      6.77 o
  -1  -6  -1       19.00       27.04      6.23 o
  -1   6  -2        1.78        2.33      3.28 o
  -1  -6  -2       39.63       58.78      8.67 o
   1  -6   3        4.50        7.93      6.09 o
  -1  -6  -3       41.47       43.38     11.11 o
   1  -6   4        0.06        0.92      6.33 o
  -1  -6  -4        4.05        9.82     10.29 o
   1   6   5        9.01        8.96     10.59 o
   1   6   6       30.98       28.97     10.57 o
   1  -7  -4        2.32        2.78      6.35 o
  -1  -7   4        3.34        4.32     12.69 o
   1  -7  -3       18.04       23.40      8.12 o
   1  -7  -3       18.21       27.89     14.58 o
  -1  -7   2        2.15        9.25      4.73 o
   1  -7  -2        4.17        5.01     10.67 o
  -1  -7   1       10.71       14.33      8.77 o
   1  -7   0       11.99        8.62      5.54 o
   1  -7   1       42.59       47.45     14.67 o
  -1  -7  -2       24.67       26.91      8.45 o
  -1  -7  -3        0.03        9.04      6.42 o
  -1  -7  -3        3.93       12.64     10.48 o
  -1  -7  -4        3.32        8.60      8.12 o
  -1  -7  -4       27.02       26.74     11.17 o
  -2   0  10       16.08       27.53     13.65 o
  -2   0   8      323.13      285.49     29.13 o
  -2   0   6       28.71       33.37      7.50 o
  -2   0   4      134.21      163.18      7.28 o
   2   0  -2     1470.53     1313.63     11.47 o
   2   0   2       73.16      117.16     17.08 o
   2   0   4      387.16      360.90     16.31 o
   2   0   6        3.74        7.90      5.45 o
   2   0   8       86.32       82.83     10.26 o
   2   0  10      122.50      162.40     16.10 o
  -2  -1  10       41.51       40.30     10.48 o
  -2  -1   9        3.84        3.40      9.44 o
  -2   1   8       76.96       64.58     22.99 o
  -2   1   7       36.93       23.06      6.33 o
   2   1  -6      337.59      429.94     27.97 o
  -2  -1   5      229.39      240.64      8.23 o
  -2   1   5      444.97      502.51     13.53 o
  -2   1   4      426.62      473.63     17.29 o
   2  -1  -3      731.25      763.19     34.57 o
   2   1  -2      642.80      813.80     71.93 o
  -2   1   1      165.73      259.47      4.36 o
   2   1  -1     1970.35     2138.78     91.06 o
  -2  -1   0       50.50       61.01      3.21 o
  -2   1  -1     1212.70     1434.12     11.71 o
  -2  -1  -1     4949.46     5101.40     68.98 o
  -2   1  -2      345.05      374.16     36.66 o
   2   1   2     1441.04     1496.63     11.89 o
   2  -1   3        1.81       12.18      7.69 o
  -2  -1  -4        2.31        2.22      4.09 o
  -2  -1  -5      170.14      155.41      7.91 o
  -2   1  -5      215.84      222.99     13.19 o
   2  -1   6       26.21       36.23      7.10 o
   2  -1   7       53.31       56.25      7.06 o
   2   1   8       77.46       65.38      8.18 o
   2  -1   9        6.61       14.04      8.82 o
   2   1  10       24.51       27.18      9.83 o
  -2  -2  10       11.49       15.97     11.15 o
  -2  -2   9       75.84       91.28     15.60 o
  -2  -2   8       15.18        9.20      7.87 o
   2   2  -7       29.49       32.20      7.67 o
  -2  -2   6        4.27       17.62     10.28 o
   2  -2  -5      795.10      899.59     40.83 o
   2  -2  -4      405.76      408.76     32.37 o
   2  -2  -3      599.16      584.04     13.97 o
  -2   2   2      185.40      248.85     33.82 o
   2  -2  -2      904.47     1076.68     61.26 o
  -2   2   1      630.20      756.12     44.34 o
  -2  -2   0       11.20       11.19      3.80 o
  -2   2  -1     1883.50     2317.90    130.27 o
  -2  -2  -2       38.20       57.11      4.87 o
  -2   2  -2      287.26      314.33     18.37 o
  -2   2  -3      249.45      228.85     12.33 o
   2   2   4      194.15      134.00     26.15 o
  -2   2  -5      586.18      621.60     29.92 o
  -2   2  -6      117.00      115.47     20.33 o
   2   2   7       16.92       25.75      6.71 o
   2  -2   8       59.30       57.30     11.80 o
   2  -2   9       75.71       95.19     16.59 o
   2  -2  10        5.99        8.31     11.45 o
  -2  -3  10        7.68       20.15     13.42 o
  -2  -3   9        2.59       11.78     15.47 o
  -2  -3   8       43.45       38.90      9.18 o
  -2  -3   7       49.68       43.40      8.13 o
  -2   3   6       47.73       53.92     12.60 o
  -2  -3   5      198.22      232.02     12.68 o
   2   3  -4       44.95       42.85      9.58 o
   2  -3  -3      161.96      199.28      7.12 o
  -2  -3   2       12.08       30.47      3.81 o
  -2  -3   2      266.61      319.93     29.86 o
   2  -3  -1      206.50      260.89     18.05 o
   2  -3   0       38.43       47.66      4.51 o
  -2   3  -1      732.36      829.87     70.32 o
  -2   3  -2      452.27      520.01     34.73 o
  -2  -3  -3      419.84      408.91     12.37 o
   2   3   4        5.49        7.26      4.79 o
  -2  -3  -4       13.96       26.35      8.93 o
  -2   3  -5       51.97       62.64     10.95 o
  -2   3  -6      244.52      247.87     26.64 o
   2   3   7      169.17      142.24      9.69 o
   2   3   8       86.74       73.55      9.52 o
   2  -3   9       62.79       62.61     12.25 o
  -2  -4   9        7.53       18.05     11.92 o
  -2  -4   8       12.60       10.32     10.75 o
  -2  -4   7       61.47       55.84      9.06 o
  -2   4   6       75.84       81.07     17.15 o
   2  -4  -5       23.45       28.16      9.31 o
  -2  -4   4       34.04       37.04      7.14 o
   2  -4  -4       35.25       40.37      6.17 o
  -2  -4   3       80.01       83.45      6.54 o
  -2  -4   2       25.80       35.78      3.93 o
   2   4  -2      110.39      123.57     19.61 o
   2  -4  -1      103.62       98.10      7.24 o
  -2  -4   0      117.40      134.90      9.54 o
  -2   4  -1       87.59      104.85     12.21 o
  -2  -4  -2       16.18       23.35      7.68 o
   2  -4   3        1.87        2.90      5.92 o
  -2   4  -3        1.99        6.16      8.17 o
  -2  -4  -4        5.79        5.97      6.73 o
  -2   4  -4        6.97       19.09      9.26 o
  -2  -4  -5       52.48       54.96     10.88 o
   2   4   6       30.45       37.20     11.54 o
   2   4   7      199.77      173.71     11.01 o
   2   4   8       50.21       39.10     13.43 o
   2   4   9        0.32       12.64     13.59 o
  -2   5   8        1.40       17.82      9.88 o
  -2   5   7        6.05       12.40      9.17 o
  -2   5   6        2.46       11.73      9.34 o
  -2  -5   5      107.97      127.54      9.89 o
   2   5  -4       23.29       21.48      6.39 o
   2  -5  -4       31.32       27.82      8.03 o
  -2   5   3        2.92        7.18      5.02 o
  -2  -5   3        6.46        7.69      8.66 o
  -2  -5   2        0.00       10.76      3.86 o
   2  -5  -2       12.83       15.43      8.73 o
   2  -5  -1       22.43       18.89      5.09 o
   2  -5   0        9.89       13.13      4.80 o
   2  -5   1        5.83        9.27      6.22 o
  -2  -5  -2       12.87       14.85      7.41 o
   2   5   3       71.27       74.65      8.59 o
  -2  -5  -3      154.51      142.06      9.89 o
   2   5   4       14.19       18.62      6.64 o
  -2  -5  -4       18.11       31.87      8.81 o
  -2   5  -5       39.35       51.43      8.94 o
   2  -5   6        6.73        7.34      3.40 o
   2  -5   7       17.28       17.08      9.18 o
   2  -5   8        0.88        6.21     11.18 o
  -2  -6   7        9.53        9.05      9.77 o
  -2   6   6        0.75        8.91     11.54 o
   2  -6  -5       27.60       27.91      9.41 o
   2  -6  -4        1.74        3.06      9.03 o
  -2  -6   4        3.06       13.04     10.49 o
   2  -6  -3       22.89       38.60      7.67 o
   2  -6  -3       38.02       52.58     20.90 o
  -2  -6   2        1.48        7.77      3.97 o
   2  -6  -2       12.84       16.99      8.50 o
   2  -6  -1       19.82       20.04      7.94 o
  -2   6   0      124.90      118.10     10.70 o
   2  -6   1      262.71      276.91     14.34 o
  -2   6  -2       19.23       13.83      4.15 o
   2  -6   2       36.47       39.55      8.20 o
  -2   6  -3       34.07       30.45      8.04 o
  -2  -6  -3       52.06       53.98     11.64 o
   2   6   4        8.25        8.03      6.77 o
  -2  -6  -4       16.56       23.11     10.57 o
  -2  -6  -5        2.92       12.65      9.23 o
   2   6   6        8.35       20.29     10.24 o
   2  -7  -4        1.08       10.09      6.90 o
   2  -7  -4        3.27       19.56     11.82 o
   2  -7  -3        0.18       17.81      8.84 o
  -2  -7   3       17.13       23.29      9.70 o
   2  -7  -2       36.65       43.71     10.06 o
  -2  -7   1       45.19       42.10      9.12 o
   2  -7   0        6.76        9.25      7.26 o
  -2  -7  -1       13.79       16.22      5.90 o
   2  -7   2        3.92        9.21      9.37 o
  -2  -7  -3        0.03        7.98      9.33 o
   2  -7   3       28.92       38.87     12.81 o
  -2  -7  -4        2.04        9.28      7.50 o
  -2  -7  -4        3.12        6.98     10.63 o
  -3   0  10       42.75       61.47     13.38 o
  -3   0   8      441.04      372.61     53.75 o
  -3   0   6       29.50       27.65      6.27 o
   3   0  -4      128.94      111.90     11.23 o
  -3   0   2    11802.39    11088.94    206.29 o
  -3   0   0       85.07       76.45      5.78 o
   3   0   2       41.39       65.91      7.10 o
   3   0   4      236.01      243.47     14.46 o
   3   0   6       26.34       34.31      6.52 o
   3   0   8       25.26       27.36     10.07 o
   3   0  10      143.01      137.61     16.33 o
  -3  -1  10       25.80       25.32     11.06 o
  -3  -1   9      137.12      147.66     21.39 o
  -3  -1   8      197.52      199.01     10.57 o
  -3   1   7       32.97       30.39      7.46 o
  -3  -1   6      358.57      380.34     65.11 o
  -3   1   5      191.34      142.52      3.21 o
  -3  -1   5      339.17      400.26     15.01 o
  -3   1   4      255.59      254.46     10.04 o
   3  -1  -3       12.29       46.15     15.21 o
  -3  -1   2     5403.89     5288.47    111.51 o
  -3   1   1     5115.90     5222.29    193.73 o
  -3   1   0     9032.04     8853.21    224.42 o
   3  -1   1       86.09       97.82      6.91 o
   3  -1   2      279.90      269.95     16.65 o
   3  -1   2      967.71      982.24     35.79 o
  -3  -1  -3       26.20       30.44      4.61 o
  -3  -1  -4      114.26      122.63      9.91 o
  -3  -1  -5        0.12        0.06      3.13 o
   3  -1   5        8.11        8.35      7.49 o
   3   1   6       20.90       23.75      7.40 o
   3  -1   7        9.32       15.79      6.42 o
   3  -1   8       42.51       38.32      7.73 o
   3  -1   9       52.55       57.33     11.88 o
   3   1  10       24.65       33.44     13.94 o
  -3   2  10        3.42       13.43     13.27 o
  -3  -2   9        5.07       13.30     11.13 o
  -3  -2   8       46.88       48.91      8.72 o
   3   2  -7       15.09       14.48      7.99 o
   3  -2  -6        4.37       11.25      7.62 o
  -3  -2   5      203.43      255.39     15.36 o
   3  -2  -4      840.25      831.07     30.53 o
   3  -2  -3      344.83      378.66     11.16 o
   3   2  -2        1.99        8.31      5.05 o
  -3   2   2      176.11      228.61      8.53 o
  -3   2   1     1770.26     2389.41     66.83 o
   3  -2   0       28.89       31.09      4.42 o
  -3  -2  -1      314.24      347.04     24.27 o
   3  -2   2       30.70       21.14      3.89 o
   3  -2   2       66.43       63.85      6.35 o
   3  -2   3      157.60      160.60     11.29 o
  -3   2  -4       12.83        8.88      4.72 o
  -3  -2  -5       40.54       42.17      9.37 o
  -3  -2  -6      122.64      136.33     11.42 o
   3   2   7       25.97       27.94      6.99 o
   3  -2   8        4.27        8.20      8.48 o
   3   2   9       42.86       48.56     10.23 o
   3  -2  10       11.69       18.13     11.43 o
  -3  -3  10        7.96       30.26     15.58 o
  -3   3   9       15.46       22.49     11.19 o
  -3  -3   8        6.64        9.59      9.67 o
  -3   3   7        7.53       12.59      7.45 o
  -3  -3   6       48.86       52.52      8.21 o
   3   3  -5       32.78       46.59      9.16 o
   3   3  -4       41.32       56.70      8.95 o
   3   3  -3       37.02       46.15      4.95 o
  -3   3   2       17.19       30.82      4.81 o
   3   3  -2      223.57      254.63     21.27 o
  -3   3   1      693.80      841.36     42.18 o
  -3  -3   0       57.56       53.57      4.31 o
  -3   3  -1      324.30      369.92     25.16 o
  -3   3  -2      618.54      683.63     68.90 o
  -3   3  -3       14.46       12.86      5.01 o
   3   3   4      186.85      168.27      8.14 o
  -3  -3  -5       11.17        7.65      2.30 o
   3   3   5       12.17       21.96      9.45 o
   3   3   6       71.94       67.13      8.86 o
   3   3   7       32.09       34.51      7.91 o
   3   3   8        0.83        6.13     17.26 o
   3   3   9        3.86        6.08     12.03 o
  -3  -4   9        0.97        8.01     12.96 o
  -3   4   8       13.89       22.25      9.47 o
  -3  -4   7        2.53        6.42      7.14 o
  -3  -4   6       71.28       78.51     20.13 o
   3   4  -5       88.79      110.45      6.79 o
   3  -4  -4       11.79       27.44      6.21 o
   3  -4  -4      137.68      133.07      7.04 o
   3   4  -3        0.52        4.95      7.06 o
   3  -4  -2       82.49      100.61     16.01 o
   3  -4  -1       84.36       93.54     18.91 o
   3  -4   0       35.88       38.83      4.62 o
  -3   4  -1      213.60      216.08     26.84 o
   3  -4   2      232.24      264.19     27.70 o
   3  -4   3        7.30        7.46      5.17 o
  -3  -4  -3       11.65        7.54      8.49 o
   3  -4   4       24.24       20.86      5.76 o
  -3  -4  -4       25.58       28.64      9.64 o
  -3  -4  -5        0.81        4.07      3.35 o
  -3   4  -5        3.13       12.71      9.05 o
   3  -4   6       28.90       25.98      9.57 o
   3  -4   7       11.17       13.92      8.21 o
   3  -4   8        8.69       12.33      8.85 o
   3  -4   9       17.58       21.42     11.03 o
  -3   5   8        6.37       16.18     11.55 o
  -3   5   7       50.11       44.36      9.76 o
  -3  -5   6        2.52       12.48      9.19 o
   3   5  -5       14.84        8.23      2.75 o
  -3   5   5       17.80       18.09      9.56 o
   3   5  -4       17.00       16.94      5.39 o
  -3  -5   4       18.09       22.77     23.81 o
  -3  -5   3       70.54       73.54     10.65 o
   3  -5  -3       94.27      115.55     14.21 o
   3  -5  -2       33.98       48.67      8.40 o
  -3  -5   1        6.02        7.38      5.35 o
  -3  -5   0       12.06        8.30      4.54 o
  -3  -5  -1      161.36      178.21     20.67 o
   3  -5   2      107.03      116.51     12.94 o
  -3  -5  -3      182.71      158.77     14.71 o
  -3  -5  -3      206.13      180.40     14.06 o
  -3   5  -4        0.08        5.27      6.03 o
   3  -5   4       23.45       32.54      9.47 o
  -3   5  -5        2.90        8.26      8.77 o
   3   5   6        7.38       11.58      4.44 o
   3   5   7       15.12       13.92      8.66 o
   3  -5   8        4.81       18.45     11.62 o
  -3   6   7        1.84       11.19     10.18 o
  -3   6   6        0.72       11.68     10.58 o
   3  -6  -5       14.81       23.40      9.38 o
   3  -6  -4        1.81        9.94      7.95 o
  -3  -6   4        9.09       31.93     22.89 o
   3  -6  -3        3.94        7.42      6.83 o
  -3  -6   3        4.16       10.59      8.33 o
   3  -6  -2       41.95       48.95      9.50 o
   3  -6  -1      269.08      262.29     39.56 o
  -3  -6   0       87.94       78.72     10.21 o
  -3  -6  -1       15.88       20.93      6.37 o
  -3  -6  -2       95.13      100.43     10.42 o
  -3   6  -3        3.90        5.75     10.33 o
  -3  -6  -3       39.63       42.58     11.85 o
   3   6   4        2.40        6.98      7.13 o
   3  -6   4       15.42       18.21     17.83 o
   3  -6   5        2.96       17.12     10.56 o
   3   6   6       39.42       40.46     10.67 o
   3  -7  -4        1.11       12.33      7.45 o
  -3  -7   4        1.23       37.19     28.35 o
   3  -7  -3        0.01        3.03      8.56 o
  -3  -7   3        0.85        8.94     12.13 o
   3  -7  -2       23.40       31.29     10.76 o
   3  -7  -1       14.22       17.18      8.83 o
   3  -7   0       56.88       58.08      9.85 o
   3  -7   1       16.75       22.47     11.47 o
   3  -7   2       54.29       68.85     10.91 o
  -3  -7  -3        0.07        6.34      6.66 o
  -3  -7  -3        3.06       14.78     12.47 o
  -3  -7  -4        3.12       12.22      7.65 o
   3  -7   4        4.42        5.43     15.20 o
  -4   0  10        4.68       -0.06     12.64 o
  -4   0   8      414.56      366.33     13.16 o
   4   0  -6      180.28      221.95     10.35 o
   4   0  -4      154.82      142.92      6.98 o
   4   0  -2     2345.01     2007.09    103.40 o
  -4   0   0     3004.49     2411.80     85.97 o
  -4   0  -2     2162.31     2093.96     50.11 o
  -4   0  -2     2811.88     2533.71     14.96 o
  -4   0  -4     1405.96     1410.28     63.37 o
   4   0   6       35.56       35.69      7.88 o
   4   0   8       84.48       67.94     18.77 o
   4   0  10       12.39       46.13     14.76 o
  -4  -1  10       89.19       85.76     16.79 o
  -4  -1   9        2.64       27.47      9.67 o
  -4  -1   8      206.84      180.18     20.30 o
  -4   1   7       34.95       25.06      8.17 o
  -4   1   6       91.96      104.72     15.19 o
   4   1  -5       52.90       62.07      8.70 o
  -4   1   4       11.53       29.10      5.81 o
   4  -1  -3        9.93       55.63     21.57 o
  -4  -1   2     1166.24     1055.98     28.00 o
  -4   1   2     1490.50     1422.05      9.62 o
  -4   1   1       87.49       97.44      5.49 o
   4  -1   0     1030.78      975.16     28.86 o
  -4   1  -1     3916.93     4059.26    202.70 o
  -4  -1  -2      182.31      190.57      6.02 o
   4   1   2      593.44      618.26      9.58 o
   4  -1   3       64.62       56.56      5.81 o
  -4   1  -4       82.87       52.26     28.53 o
  -4  -1  -5       72.44       64.22      4.42 o
  -4   1  -5      201.29      214.47     13.39 o
   4   1   6       24.10       25.32      6.47 o
   4  -1   7        8.62        9.04      6.34 o
   4  -1   8       75.60       72.57     13.69 o
   4  -1   9       37.81       34.57     11.27 o
   4   1  10       23.77       25.45     14.03 o
  -4   2  10       37.26       38.44     11.56 o
  -4  -2   9       11.44       12.63     16.57 o
  -4  -2   8       44.49       44.12      8.46 o
  -4  -2   7       28.09       35.47      7.36 o
   4   2  -6      203.92      219.15     15.68 o
   4   2  -5      395.81      449.92     16.96 o
   4  -2  -4        2.16       19.04     11.49 o
  -4   2   3      108.38      116.13     13.44 o
  -4   2   2      265.02      268.64     12.43 o
  -4   2   2      300.92      313.36     19.45 o
   4  -2  -1      329.48      355.28     25.13 o
  -4  -2   0       83.68       84.95      5.87 o
   4   2   1       87.86       83.49      5.57 o
  -4  -2  -2      376.77      382.50     23.18 o
  -4   2  -2      434.65      478.10     21.18 o
  -4  -2  -3      176.82      166.56     11.80 o
   4   2   3      267.04      258.75      7.79 o
  -4   2  -4      159.82      156.98     12.35 o
  -4  -2  -5        0.87        9.91      2.41 o
  -4   2  -5      179.73      189.54     13.51 o
  -4  -2  -6        9.26        9.36      1.69 o
   4   2   6       51.05       52.23      7.80 o
   4   2   7       47.89       48.66      7.57 o
   4   2   8       11.36       18.93      8.45 o
   4  -2   9       59.87       71.77     13.90 o
   4   2  10        3.89       13.95     11.66 o
  -4  -3  10       13.35       32.19     13.38 o
  -4  -3   9       45.20       52.81     11.93 o
   4   3  -8        6.28       10.90      8.00 o
  -4   3   7       47.59       37.26      8.20 o
   4   3  -6       27.73       26.33      7.23 o
  -4   3   5        3.66       12.00      7.57 o
   4  -3  -4       12.21       31.20     13.91 o
  -4   3   3       69.79       79.57     15.29 o
   4  -3  -2      453.84      510.72     31.20 o
  -4   3   1      321.15      378.54     15.79 o
   4  -3   0      141.73      180.96     11.36 o
   4  -3   1      715.39      771.69     80.59 o
   4   3   2       93.71      119.82     15.32 o
  -4   3  -3       39.56       43.99      9.47 o
  -4  -3  -4       22.91       21.72      5.75 o
  -4  -3  -5       34.55       26.31      2.62 o
  -4  -3  -5       38.51       47.48      8.83 o
   4   3   6      435.97      440.01     33.20 o
   4  -3   7        8.42        8.91      7.48 o
   4  -3   8       10.34       20.75      8.27 o
   4   3   9        6.88       12.48     13.17 o
  -4   4   9        2.03        6.10     13.15 o
  -4  -4   8       13.93       17.41     12.96 o
   4   4  -7       62.72       62.19      8.26 o
  -4   4   6       11.65       19.71      7.79 o
   4   4  -5       35.48       45.35      6.13 o
  -4  -4   4        7.24       13.01      4.46 o
   4  -4  -4       13.45       20.14      5.56 o
   4   4  -3       49.76       44.23      5.44 o
  -4  -4   3       54.62       55.66      7.77 o
  -4   4   2       17.15       22.54      5.38 o
   4  -4  -1      216.71      234.91     16.68 o
   4  -4   0      109.08      103.04      8.98 o
  -4   4  -1       47.14       52.18      7.19 o
   4   4   2       27.22       28.51      7.81 o
  -4   4  -3      111.64      107.35      9.46 o
  -4  -4  -3      130.20      138.09      9.91 o
  -4  -4  -4       65.89       73.29      6.88 o
  -4   4  -4       86.29       80.68     10.27 o
  -4   4  -5      184.35      201.02     17.03 o
   4   4   6      117.56      110.55     10.18 o
   4   4   7       24.92       18.45      8.17 o
   4  -4   8       37.81       32.26      9.44 o
  -4  -5   8        6.36       10.44     10.27 o
  -4   5   7        6.24       12.99      9.48 o
  -4  -5   6        0.92        1.17     10.35 o
   4   5  -5       32.45       41.69     11.53 o
   4  -5  -4        1.19        8.67      5.08 o
   4  -5  -4        6.29       17.66      8.79 o
  -4   5   3        1.75        7.78      4.28 o
  -4  -5   3       25.96       31.20     10.10 o
  -4   5   2       13.69       18.00      8.19 o
  -4  -5   1      154.80      170.21      8.78 o
   4  -5   0      212.59      160.32     32.59 o
  -4  -5  -1        5.46        7.55      5.05 o
   4  -5   2       33.20       41.59     11.75 o
  -4  -5  -3       56.12       65.78      6.97 o
   4  -5   3      180.49      169.81     10.94 o
   4   5   4        5.72        6.23      6.28 o
   4  -5   4        8.21       17.78     14.18 o
  -4  -5  -5       55.27       49.90     11.07 o
   4   5   6       13.02       12.69      5.76 o
   4   5   7        6.56       20.48      8.89 o
  -4  -6   7        9.35        1.20      9.91 o
  -4   6   6        8.26       11.82     10.37 o
   4  -6  -5       20.09       39.08     18.96 o
  -4   6   4        4.25        7.00      7.99 o
  -4  -6   4        4.31       18.96     23.85 o
   4  -6  -3       39.34       35.50      7.79 o
  -4  -6   3       43.57       39.33     14.78 o
   4  -6  -2       36.42       43.70      9.33 o
   4  -6  -1       16.17       30.13      8.24 o
   4  -6   0       59.03       49.72      7.83 o
  -4  -6  -1      100.47       99.02     10.67 o
   4  -6   2       37.82       36.05     13.31 o
  -4   6  -3        9.28       13.13     17.96 o
   4  -6   3       11.75       17.83     11.20 o
   4   6   4        5.66        9.73      7.17 o
   4  -6   4        6.18       19.22     16.77 o
  -4  -6  -5       16.51       20.76      9.72 o
   4  -6   6        0.82        2.20     12.73 o
   4  -7  -4       25.21       27.58      7.90 o
  -4  -7   4       28.34       37.32     12.26 o
   4  -7  -3        4.15       17.43      8.20 o
   4  -7  -3        4.18        9.95     10.07 o
   4  -7  -2        4.16       16.47     10.28 o
   4  -7  -1       17.79       22.97     10.73 o
  -4  -7   0       39.94       41.45      9.69 o
   4  -7   1        7.84        9.89      7.53 o
   4  -7   2       44.39       54.91     10.89 o
   4  -7   3        0.10       -0.04      7.38 o
  -4  -7  -3        6.48       26.00     12.40 o
  -4  -7  -4        0.06       12.09      7.40 o
   4  -7   4        2.61       14.85     26.17 o
  -5   0  10        4.91        9.96     12.69 o
  -5   0   8      334.66      318.49     14.00 o
   5   0  -6      306.65      409.93     12.08 o
  -5   0   4      107.59      103.53     10.69 o
  -5   0   2     1068.66     1013.60     50.82 o
   5   0  -2     1107.55     1105.52     11.06 o
   5   0   0      205.99      200.03     12.56 o
  -5   0  -2      987.19      923.55     11.23 o
   5   0   2      999.21      969.59     80.77 o
   5   0   4       79.79       76.53      7.37 o
   5   0   6       54.03       58.86      6.51 o
   5   0   8       81.20       78.94      6.68 o
   5   0  10      113.84      135.06     16.55 o
  -5   1  10       91.86       95.01     31.48 o
  -5   1   9      135.27      102.57     21.75 o
  -5  -1   8       74.96       70.64      8.60 o
  -5   1   7        6.84       10.28      4.60 o
   5  -1  -6       26.53       45.97      7.69 o
   5  -1  -5       39.54       38.83     26.29 o
   5   1  -4       19.59       17.21     12.67 o
  -5   1   3      958.56      832.33     36.88 o
  -5   1   2      731.89      646.70     29.73 o
  -5   1   2      994.93      949.00     10.34 o
  -5   1   1     4142.59     3991.08    141.94 o
  -5  -1   0       79.75       78.64      5.98 o
   5  -1   1     1661.70     1724.26     99.85 o
   5  -1   2      224.27      226.20      6.96 o
  -5  -1  -2      904.28      896.16     47.36 o
  -5   1  -3        4.77        4.55      4.45 o
  -5   1  -4       64.51       66.77      8.83 o
  -5  -1  -5        6.35       12.16      3.98 o
  -5   1  -5       70.65       70.62     11.97 o
   5   1   6       20.35       24.52      6.97 o
   5   1   7        7.15        8.60      6.49 o
   5  -1   8       76.13       77.07      8.54 o
   5  -1   9       33.30       40.90     14.06 o
   5  -1  10       25.79       31.88     17.66 o
  -5  -2  10       35.05       40.85     12.25 o
  -5   2   9        5.31       18.30     13.29 o
  -5   2   8       15.47       18.60      9.03 o
  -5   2   7      192.95      178.45     13.39 o
  -5   2   6       88.48      118.78     11.25 o
  -5   2   5       17.15       16.27      1.92 o
   5  -2  -5       65.29       63.89     27.21 o
  -5   2   4       88.40      102.04     12.70 o
  -5   2   3        0.48        4.87      5.59 o
  -5   2   2       38.02       34.89      3.04 o
   5  -2  -2       66.87       59.21      7.97 o
  -5   2   1       82.59       87.90      6.35 o
  -5  -2   0       34.30       45.84      4.52 o
  -5  -2  -1      761.07      784.43     56.58 o
  -5  -2  -2      235.63      253.69      6.97 o
  -5   2  -2      487.93      536.87     12.94 o
  -5   2  -3       24.45       35.44      6.41 o
   5   2   3      239.21      254.82      7.48 o
  -5  -2  -4       36.51       36.64      5.36 o
  -5  -2  -5        0.28       23.14      3.20 o
  -5   2  -5      164.49      189.03     10.38 o
  -5  -2  -6       80.40       72.80      6.83 o
   5   2   7       28.16       21.44     12.38 o
   5  -2   8       85.32       79.08      9.47 o
   5  -2   9       83.03       98.67     13.20 o
  -5  -3  10       12.59       36.86     14.30 o
  -5   3   9       14.54       18.63     14.31 o
  -5  -3   8       46.10       43.35     10.38 o
  -5  -3   7      103.40       91.63      8.73 o
  -5   3   6       36.50       32.20      7.10 o
   5   3  -5       95.09      107.82      8.25 o
  -5   3   4        9.01       16.60      5.71 o
   5   3  -3       11.62       17.79     12.14 o
   5  -3  -2      504.44      536.23      7.66 o
  -5   3   2      640.22      708.50     15.25 o
   5  -3  -1      757.20      856.87     36.83 o
   5  -3   0      244.14      310.66     23.48 o
  -5  -3  -1      774.93      874.70     83.32 o
   5  -3   2      613.96      616.65     58.86 o
   5  -3   3        5.08        7.03      5.00 o
   5   3   3        5.23        5.94      4.98 o
  -5   3  -4        3.97        8.12      5.60 o
  -5   3  -5       31.84       35.60      7.53 o
  -5  -3  -6      260.02      144.93      2.90 o
   5   3   6      274.88      290.80     17.41 o
   5   3   7      294.62      266.75     18.07 o
   5  -3   8       10.81        9.59      9.45 o
   5  -3   9        7.49       17.78     12.25 o
  -5  -4   9        0.92        5.96     11.74 o
  -5  -4   8       11.90       13.88      9.71 o
  -5   4   7       14.36       11.91      6.86 o
  -5   4   6       43.89       36.68      8.05 o
   5  -4  -5       19.22       20.84      7.57 o
  -5   4   4        1.26        3.30      6.85 o
   5  -4  -4        6.70       15.65      5.80 o
  -5   4   3        0.12        2.53      4.12 o
  -5  -4   3        1.88        3.62      7.03 o
  -5   4   2      218.26      273.85     19.54 o
   5  -4  -1       49.15       61.65      7.05 o
   5  -4   0       37.90       29.50      6.14 o
   5  -4   1      462.55      449.19     42.52 o
  -5  -4  -2       95.01      120.44     17.08 o
   5   4   3        0.27        5.53      5.07 o
  -5   4  -3       15.46       15.36      9.49 o
   5   4   4       88.37       81.94     11.96 o
  -5   4  -4      108.71      124.01     11.32 o
  -5  -4  -5       85.34       96.71     14.59 o
   5   4   6       16.67       16.85      4.37 o
   5   4   7        5.15        6.96      7.81 o
   5   4   8        6.61       12.00     10.40 o
  -5  -5   8        1.32        9.35     12.62 o
  -5   5   7       52.32       46.65     10.10 o
  -5   5   6       42.11       39.17      9.08 o
  -5  -5   5       26.00       24.89      8.93 o
  -5   5   4        4.18        9.04      5.04 o
   5  -5  -4       17.51       19.70      9.64 o
   5   5  -3       88.57       70.00     14.81 o
  -5  -5   3      155.55      147.76     11.46 o
   5  -5  -2      105.96      125.11      9.62 o
  -5  -5   1        5.14        8.85      8.01 o
   5  -5   0      219.82      231.17     16.86 o
  -5  -5  -1      146.73      136.31     14.19 o
   5  -5   2       58.65       57.18     11.18 o
  -5  -5  -3       17.69       16.06      7.00 o
  -5  -5  -3       22.41       27.06      8.07 o
   5  -5   4       35.68       40.59      7.98 o
   5  -5   4       61.55       68.37     11.10 o
   5  -5   5        7.68        6.69      9.96 o
   5  -5   6        1.62       13.22      6.60 o
   5   5   7       19.26       20.24      8.70 o
  -5   6   7        5.56       13.86     10.39 o
  -5   6   6        4.41       19.91     11.38 o
  -5   6   5        8.47       14.93     10.38 o
   5  -6  -4        8.84        7.82      7.53 o
  -5  -6   4       16.59       23.36      9.57 o
   5  -6  -3       19.14       29.95      7.07 o
  -5  -6   3       51.16       56.97     16.14 o
   5  -6  -2       94.62      109.09     19.63 o
   5  -6  -1      103.64      111.66     11.01 o
  -5  -6   0        0.74        3.13      6.69 o
   5  -6   1        4.49        8.47      8.78 o
  -5  -6  -2       20.18       26.21      8.41 o
  -5  -6  -3        3.63        5.69      6.11 o
  -5  -6  -3       13.48       16.29     22.97 o
   5   6   4        2.98        9.10      7.47 o
  -5  -6  -4        6.06       20.20     11.46 o
  -5  -6  -5        2.38       14.01     10.16 o
   5   6   6        1.64        9.57     11.16 o
   5  -7  -4        1.14        9.66      7.46 o
  -5  -7   4        3.06        8.64     11.16 o
   5  -7  -3       30.74       26.23     11.16 o
  -5  -7   3       30.77       27.27     11.79 o
   5  -7  -2       56.56       78.65     11.48 o
  -5  -7   1        8.15       14.18      8.26 o
  -5   7   0        1.73        1.62      7.50 o
   5  -7   1        3.17        7.98      9.08 o
   5  -7   2        8.66       20.48     11.47 o
   5  -7   3       10.86        8.64      8.21 o
  -5  -7  -3       11.33        8.68     11.60 o
   5  -7   4        1.70        2.51      8.21 o
  -5  -7  -4       27.02       33.65     12.41 o
  -6   0  10       45.46       38.49     13.42 o
  -6   0   8       57.09       50.21      6.71 o
  -6   0   6      109.48      117.79     11.56 o
   6   0  -4      240.76      224.25      9.72 o
  -6   0   2      691.20      619.74     40.15 o
   6   0  -2     2723.28     2700.28     16.04 o
  -6   0   0     1657.64     1607.19    104.11 o
  -6   0  -2      428.54      380.44      8.68 o
  -6   0  -2      574.77      533.22     39.33 o
   6   0   4       52.55       51.32      6.46 o
   6   0   6      105.00      113.06     10.82 o
   6   0   8        6.64        5.40      7.71 o
   6   0  10       19.61       32.76     14.79 o
  -6  -1  10       26.45       34.08     13.47 o
  -6   1   9        3.73        6.60      4.90 o
  -6   1   8       96.36       92.23      6.73 o
  -6   1   7      103.59       90.38     10.73 o
  -6   1   6       40.56       51.79      7.80 o
   6   1  -5      208.52      200.16     36.18 o
  -6  -1   4        2.86        5.57      5.08 o
  -6  -1   3      267.92      247.37     10.00 o
  -6  -1   2      437.48      356.50      6.15 o
  -6   1   2      608.81      573.86     19.58 o
   6  -1  -1     1740.72     1695.66    108.58 o
  -6   1   0     1469.61     1327.15    111.17 o
   6  -1   1      182.49      179.78      7.16 o
   6  -1   2        3.65        7.92      4.73 o
  -6  -1  -2      206.05      216.89     13.44 o
   6  -1   3       88.59       91.47      6.22 o
   6   1   3      350.31      341.12     18.94 o
  -6  -1  -4       72.36       66.30      5.95 o
   6   1   4       75.66       72.83      7.20 o
  -6   1  -5       49.87       48.48      7.80 o
  -6   1  -6      166.56      218.47     26.39 o
   6  -1   7       35.62       36.45      6.67 o
   6  -1   8       15.43       15.23     10.24 o
   6  -1   9       40.24       33.45     10.04 o
   6   1  10        6.38       28.08     14.32 o
  -6  -2  10        3.62        4.50     12.59 o
  -6  -2   9       71.34       84.47     11.90 o
   6   2  -8       57.30       48.79      8.67 o
  -6  -2   7       25.47       31.74      7.30 o
  -6   2   6      233.51      228.64     28.23 o
  -6   2   5      397.63      335.72      5.32 o
   6   2  -5      597.33      630.00     22.47 o
  -6   2   4       11.88        6.26      4.30 o
  -6   2   3      394.83      388.53     16.09 o
  -6  -2   2       61.59       60.32      3.65 o
  -6   2   2      415.67      471.70     15.14 o
  -6   2   1      807.88      849.76     53.97 o
  -6  -2   0       50.71       51.32      4.72 o
  -6   2  -1      642.21      677.61     35.66 o
  -6  -2  -2       94.27       92.92      3.95 o
  -6   2  -2      382.89      387.59     26.54 o
   6  -2   3        0.20        5.85      5.29 o
   6   2   3      375.18      324.34      9.20 o
   6  -2   4       43.99       38.43      5.60 o
   6   2   4       44.49       47.79      6.17 o
  -6   2  -5       21.83       25.93      7.52 o
   6   2   6       82.79       92.70      7.80 o
   6   2   7       41.43       42.43      4.99 o
   6   2   8       31.11       31.99      8.72 o
   6   2   9       36.11       52.64     11.07 o
  -6  -3  10        8.47       15.66     13.42 o
  -6   3   9        2.44       20.49     11.49 o
   6   3  -8       18.36       11.55      8.68 o
  -6   3   7       42.37       43.24      7.72 o
   6   3  -6       32.06       28.12      6.95 o
  -6   3   5        6.43       10.09      3.12 o
   6   3  -5       49.60       56.31     10.39 o
   6   3  -4        3.03        8.64      7.60 o
   6   3  -4      178.63      179.08      6.68 o
  -6  -3   3        9.31       11.00      5.21 o
  -6   3   3       22.90       22.85      5.37 o
   6  -3  -2        9.09       18.69      3.66 o
   6  -3  -2       89.13       96.43     16.41 o
  -6   3   1      737.83      946.08     46.22 o
  -6  -3   0        3.62        4.75      4.47 o
   6  -3   1      167.70      185.68     15.15 o
  -6   3  -2       21.70       20.05     10.56 o
  -6   3  -3        0.17        0.15      4.92 o
   6   3   3       52.77       50.87      8.71 o
   6   3   4       23.72       22.52      9.92 o
  -6   3  -5      150.21      167.91     12.66 o
   6  -3   6      158.64      138.03     19.68 o
   6   3   7       50.03       49.38      9.73 o
   6  -3   8       26.97       24.68     12.56 o
   6  -3   9        3.40       16.76     11.80 o
  -6  -4   9        7.46       24.19     16.34 o
  -6  -4   8       41.56       45.38     10.28 o
   6   4  -7       56.27       50.94      7.49 o
   6   4  -6        1.20        4.92      7.55 o
   6   4  -5       54.72       63.18      6.68 o
  -6   4   4        1.43        0.92      5.56 o
  -6   4   4       24.21       26.65      6.47 o
  -6   4   3        4.62        7.58      5.27 o
  -6  -4   3       11.49       16.42      5.30 o
   6  -4  -2       28.54       26.23      7.13 o
   6  -4  -1      448.34      480.41     31.07 o
  -6   4   0        5.77        9.62      4.65 o
  -6  -4  -1       80.53       91.78     13.51 o
  -6  -4  -2      139.36      131.44     20.03 o
  -6   4  -3      111.57      102.89     10.60 o
  -6   4  -3      119.26      123.31     10.48 o
  -6  -4  -4        8.54        9.11      6.10 o
  -6   4  -4       10.53       12.01     10.45 o
   6   4   5        4.85        9.58      8.54 o
   6   4   6        7.44       10.42      5.30 o
   6   4   7        4.01       12.78      7.89 o
   6  -4   8        1.99       10.50      8.74 o
  -6  -5   8        5.84        1.53     12.22 o
  -6   5   7       42.69       38.54      9.92 o
  -6   5   6        2.89        7.48     12.23 o
   6  -5  -5        3.47        9.96      5.77 o
   6   5  -5       37.39       44.58      8.73 o
   6  -5  -4       24.86       24.70      4.98 o
   6  -5  -4       24.94       33.56      8.25 o
  -6   5   3       24.92       42.06      7.02 o
  -6  -5   3      196.62      188.15     11.66 o
  -6  -5   2       31.83       49.96      8.78 o
  -6  -5   1      146.91      168.67      9.17 o
  -6  -5   0       24.17       25.94      7.40 o
   6  -5   1      240.09      232.48     20.45 o
   6  -5   2      159.66      147.02     16.07 o
   6   5   3       23.19       20.91      6.16 o
  -6  -5  -3       56.65       49.99      8.45 o
  -6  -5  -4        0.08        8.07      9.21 o
  -6  -5  -4       32.84       30.98     13.59 o
   6  -5   5       49.31       52.31      9.85 o
   6   5   6        0.95        0.00     11.21 o
   6   5   7        5.87       10.11      9.97 o
  -6   6   6       31.36       50.41     17.15 o
   6  -6  -5        0.80        6.24      6.89 o
  -6  -6   5        2.83       14.03      9.43 o
  -6   6   4       13.85       17.21      8.02 o
  -6  -6   4       16.11       25.73      9.39 o
   6  -6  -3       38.02       38.66      6.76 o
  -6  -6   3       41.69       54.09     12.11 o
  -6  -6   2       35.83       38.50      9.84 o
  -6   6   1        4.78        7.09      8.54 o
  -6   6   0       66.72       64.68      8.55 o
  -6  -6  -1       77.35       69.68      8.96 o
  -6  -6  -2       16.09       17.58      2.97 o
   6  -6   2       24.53       28.05      6.25 o
  -6  -6  -3        0.50       10.75      6.65 o
   6  -6   3        0.87        7.66      9.70 o
   6  -6   4        3.31        4.16      7.03 o
   6  -6   4        3.35       25.27     10.77 o
   6   6   5        9.26       16.05     10.07 o
   6   6   6        4.72       14.29     12.85 o
   6  -7  -4        1.38       10.12      7.54 o
   6  -7  -4        4.31        9.10     10.73 o
   6  -7  -3        3.18        7.03      8.13 o
  -6  -7   3        3.24       22.27     11.66 o
  -6  -7   2       47.01       58.60     11.21 o
   6  -7  -1        2.98       10.64      8.30 o
   6  -7   0       26.28       31.31      8.12 o
  -6   7  -1        1.36        5.85     10.68 o
  -6  -7  -2        8.95       20.54     12.71 o
   6  -7   3        4.34       19.68      7.95 o
  -6  -7  -3        4.36       15.98     11.97 o
  -7   0  10       16.63       32.33     13.39 o
  -7   0   8       44.15       38.16      8.55 o
  -7   0   6        3.97       10.84      7.11 o
   7   0  -4       16.68       38.40     11.47 o
  -7   0   2       12.79       36.83      4.12 o
  -7   0   2      940.52      927.99     41.59 o
   7   0   0      191.85      201.98     12.43 o
   7   0   2     1928.56     1852.86    117.68 o
   7   0   4      141.11      146.74      9.12 o
   7   0   6       68.89       73.12     10.65 o
   7   0   8      133.43      112.79     17.06 o
  -7  -1  10       44.15       46.80     19.97 o
  -7  -1   9       12.02       11.76      6.27 o
  -7  -1   8       37.51       41.31      6.33 o
  -7  -1   7       58.31       53.70      7.55 o
   7   1  -6       26.06       34.72      7.54 o
   7   1  -5        8.62        9.91      8.08 o
   7   1  -4      227.64      215.72     12.67 o
  -7  -1   3        2.21        5.40      4.81 o
  -7  -1   2      723.59      610.57      7.25 o
  -7   1   2      934.36      899.90     21.28 o
   7  -1  -1      181.16      172.74     22.83 o
   7  -1   0     2096.98     2132.70     55.28 o
   7  -1   1      368.31      390.42     15.47 o
  -7   1  -2      420.70      437.25     23.04 o
   7  -1   3      172.68      162.41     18.29 o
  -7  -1  -3      221.55      215.04     13.55 o
  -7  -1  -4      135.57      132.08      6.76 o
   7   1   4      155.66      174.89      8.92 o
   7  -1   5      161.18      167.03     16.51 o
   7   1   6       39.02       46.13      7.42 o
   7   1   7       21.99       24.88      6.75 o
   7  -1   8       50.24       42.65      7.83 o
   7  -1   9        2.72        9.61     10.93 o
  -7  -2  10       10.80       13.34     13.70 o
  -7   2   9       46.81       62.83     13.02 o
   7   2  -8       72.06       76.11      9.22 o
  -7   2   7      255.79      184.84     24.60 o
  -7   2   6      110.08      118.68     16.10 o
  -7   2   5       40.88       44.82      7.67 o
  -7   2   4        2.34        5.48      5.73 o
  -7   2   3       96.00       86.00      5.92 o
   7  -2  -2      489.91      541.81     13.18 o
   7  -2  -1      605.17      657.52     55.77 o
   7   2   0       80.60       60.03     11.66 o
   7   2   1      423.97      457.88     25.05 o
  -7  -2  -2      713.76      606.59      7.59 o
  -7  -2  -2      721.76      678.00     61.34 o
  -7  -2  -3      398.83      383.54     23.40 o
   7   2   3      506.90      483.21     44.84 o
   7  -2   4        0.52        3.00      5.19 o
   7   2   4       38.54       39.93      7.04 o
   7   2   5       18.38       19.25      7.80 o
   7  -2   6       51.11       60.70     10.96 o
  -7  -2  -7       40.99       32.71      5.94 o
   7  -2   8       17.56       21.10      7.82 o
   7  -2   9       23.95       25.42     11.15 o
  -7   3  10        7.49       13.92     13.46 o
  -7  -3   9       62.11       62.38     12.12 o
   7   3  -8       83.29       73.83     13.23 o
  -7  -3   7       11.29       17.97      6.90 o
  -7   3   6      230.88      224.24     24.01 o
  -7   3   5        1.06        3.14      3.31 o
   7   3  -5       11.56       23.53      7.48 o
  -7   3   4        9.30       15.01      4.64 o
  -7   3   4       30.83       31.39      7.33 o
  -7  -3   3        1.76        5.17      3.76 o
   7  -3  -3       38.94       47.30      5.36 o
  -7   3   2      653.30      599.62     55.21 o
  -7  -3   1      169.70      212.09      7.59 o
   7  -3   0       46.05       48.81      5.12 o
   7  -3   1      278.14      282.83     18.89 o
  -7  -3  -2      172.65      171.66     18.75 o
  -7  -3  -3       10.10       14.56     10.66 o
  -7   3  -3      122.23      129.84      8.62 o
   7   3   4       47.52       44.06      6.34 o
  -7  -3  -5      308.97      328.20     25.72 o
   7   3   6       79.36       90.11      8.39 o
   7   3   7        7.04        7.61      4.14 o
   7  -3   8        5.71        8.29      8.47 o
   7  -3   9        6.69       10.39      9.81 o
  -7  -4   9       60.20       70.09     25.65 o
  -7  -4   8        2.68       14.68     10.04 o
  -7  -4   7       32.30       26.17      8.33 o
  -7   4   6       30.94       30.14      7.14 o
  -7   4   5        3.23        8.14      6.86 o
  -7   4   4       21.70       19.24      5.08 o
  -7   4   4       83.63       77.71      7.23 o
  -7   4   3       19.75       28.83      5.51 o
  -7  -4   3      124.67      119.29      8.48 o
  -7   4   2       91.52      125.28      9.11 o
  -7  -4   1       85.35      113.29     11.62 o
  -7  -4   0       27.85       27.61      4.97 o
   7  -4   1       32.41       26.16     11.00 o
   7  -4   2       57.13       62.52     12.32 o
   7   4   3       39.87       53.87      5.32 o
   7  -4   3      250.17      223.00     23.88 o
  -7  -4  -4      294.85      255.94     14.99 o
   7  -4   4      409.35      382.80     15.49 o
   7   4   5       68.14       70.26     10.75 o
   7   4   6       32.48       27.58     12.39 o
   7  -4   7        5.15       14.28      8.09 o
   7  -4   8        9.33       10.20     10.31 o
  -7  -5   8        5.63        8.17     12.41 o
  -7   5   7       18.25       25.24     11.43 o
  -7   5   6        6.68       10.71     11.89 o
   7  -5  -5        2.95        6.18      5.39 o
   7   5  -5        3.07        6.19      6.28 o
   7   5  -4        2.65        5.88      4.03 o
  -7   5   4        8.02       14.83      9.61 o
  -7   5   3      132.34      119.58     12.51 o
  -7   5   3      185.08      182.74     11.58 o
  -7   5   2       59.26       58.09      9.37 o
  -7  -5   1      239.51      250.52     22.58 o
  -7  -5   0       20.19       19.22      6.95 o
   7  -5   1       71.45       62.90      7.11 o
   7  -5   2       44.24       43.17      8.33 o
  -7   5  -3       42.71       44.67      6.70 o
  -7  -5  -3       87.19       77.96      9.23 o
  -7  -5  -4       18.78       10.77      6.20 o
   7  -5   4       25.28       25.23     10.21 o
   7  -5   5        1.17       13.55      9.24 o
   7   5   6        1.60        8.19     16.77 o
   7   5   7        6.81       12.36      8.72 o
  -7   6   6        8.87       29.97     15.80 o
   7  -6  -5        1.72       13.37      6.70 o
  -7   6   5        2.99       14.41      8.88 o
   7  -6  -4        0.55        8.28      7.29 o
   7  -6  -4        5.87       13.76      9.55 o
  -7  -6   3        2.63       -0.03      7.09 o
  -7  -6   3       11.35       18.89     10.89 o
  -7  -6   2       20.37       23.72     17.94 o
  -7  -6   1       74.41       69.01     10.66 o
  -7   6   0       20.04       17.70      7.64 o
  -7  -6  -1        6.19       15.22      8.10 o
  -7  -6  -2        0.47        0.94      1.79 o
   7  -6   2        2.06        6.26      4.03 o
  -7  -6  -3        2.89        3.64      6.64 o
  -7  -6  -3        3.54       15.53      9.19 o
   7   6   4        0.10        6.72      7.24 o
  -7  -6  -4        2.33       15.70     11.45 o
   7   6   5        8.74       18.24     10.20 o
   7  -7  -4        2.71       11.94      8.20 o
  -7  -7   4        2.77        8.94     10.90 o
  -7  -7   3        6.88       11.76     11.44 o
  -7  -7   2        9.15       17.41     10.88 o
  -7   7   1        1.42       14.53     10.95 o
  -7  -7   0        3.29        8.06      7.95 o
   7  -7   1        0.46        6.42      8.89 o
   7  -7   2        0.68       15.62     12.17 o
   7  -7   3        1.97        7.36      8.45 o
  -7  -7  -3        3.94       24.90     13.03 o
  -8   0  10       50.48       58.02     13.45 o
   8   0  -8       44.19       43.17      8.42 o
  -8   0   6       24.99       33.10      6.88 o
  -8   0   4      601.90      678.91     40.16 o
  -8   0   2      155.60      138.13      5.17 o
   8   0  -2      558.33      515.74     13.02 o
  -8   0   0      426.46      375.91     17.63 o
  -8   0  -2      409.68      365.83     39.59 o
   8   0   4      155.59      144.56     11.84 o
   8   0   4      332.56      358.90     11.84 o
   8   0   6       48.03       49.58      8.71 o
   8   0   8       67.73       58.46      8.58 o
  -8  -1  10        8.93       27.19     11.32 o
  -8   1   9        6.49       13.89      7.26 o
  -8  -1   8        9.28        5.10      8.02 o
  -8  -1   7       52.43       53.17      7.67 o
  -8   1   6       22.19       24.49      7.52 o
   8   1  -5      205.19      206.15     14.62 o
  -8   1   4     1205.72     1148.86     59.75 o
  -8   1   3       27.02       19.26      4.87 o
  -8  -1   2      215.38      182.47      4.82 o
  -8  -1   2      218.80      220.99     10.00 o
   8  -1  -1      384.84      363.18     39.44 o
  -8   1   0      401.08      416.76     36.72 o
   8   1   1      739.03      771.06     43.56 o
   8   1   2       36.00       38.38      8.94 o
   8  -1   3      119.46      121.02      6.84 o
  -8  -1  -3      135.18      142.69      7.67 o
  -8   1  -4      179.86      168.59     14.88 o
   8   1   4      293.75      293.79     10.01 o
   8  -1   5       48.47       50.70      8.20 o
   8  -1   6       39.60       58.16      7.87 o
   8   1   7        0.12        6.49      6.50 o
   8  -1   8       39.33       41.48     13.78 o
   8  -1   9        5.51        7.53     10.25 o
  -8  -2  10        0.69       10.19     14.32 o
  -8  -2   9       31.07       44.21     11.39 o
   8   2  -8        8.09        8.84      3.60 o
  -8   2   7       17.70       12.07      4.37 o
  -8   2   6      118.12      135.77     15.26 o
  -8   2   5      191.14      206.02     14.66 o
  -8   2   3      262.84      227.85      6.80 o
  -8   2   3      251.50      261.26     28.61 o
  -8  -2   2      307.11      281.89      5.62 o
  -8  -2   2      395.71      406.78     10.58 o
   8  -2  -1      408.56      481.21     31.13 o
  -8  -2   0     1550.99     1715.63    149.67 o
   8   2   1      961.72     1025.17     52.57 o
  -8   2  -2       99.12       93.13     33.01 o
   8  -2   3       28.75       24.83      5.84 o
  -8   2  -3       35.63       28.58      6.65 o
  -8  -2  -4        1.76        6.01      5.33 o
   8   2   4      225.21      221.69      9.22 o
   8  -2   5       10.86       13.14      7.93 o
  -8  -2  -6      167.87      183.92     18.83 o
   8   2   7       55.84       39.34      6.45 o
   8  -2   8       15.06       27.75      7.75 o
   8   2   9       22.72       29.79     15.41 o
  -8   3  10        0.43        7.67     14.10 o
  -8  -3   9        3.60       15.81     11.64 o
  -8  -3   8       30.03       27.74      8.16 o
  -8   3   7      159.04      112.81     12.59 o
  -8   3   6       68.09       63.25      9.41 o
   8   3  -5       36.68       39.52     11.60 o
  -8   3   4        0.19        2.91      3.44 o
  -8   3   4        3.92        4.04      6.99 o
  -8   3   3        0.16        5.31      4.56 o
  -8  -3   3        4.94        7.33      6.54 o
   8   3  -2       22.93       19.83      1.54 o
   8  -3  -2       23.07       17.39      6.95 o
   8  -3  -1      291.84      321.73     23.84 o
   8  -3   0      199.24      183.82     21.97 o
   8  -3   1        3.23        9.02      5.12 o
   8  -3   2        3.17        9.74      5.63 o
  -8  -3  -3        0.02        1.30      4.88 o
   8   3   3      148.57      138.62      8.71 o
   8  -3   4        9.02       12.21      5.10 o
  -8   3  -4       14.29       16.57      9.68 o
   8  -3   5      298.63      287.82     15.85 o
   8   3   6       98.70      103.20      8.78 o
   8   3   7       43.61       36.89     10.33 o
   8  -3   8       43.00       39.04      8.65 o
  -8  -4   9       11.87       13.12     12.63 o
  -8  -4   8       21.99       26.33      9.93 o
  -8   4   7      187.83      161.44     19.53 o
  -8   4   6       30.75       34.74      7.12 o
   8   4  -5      175.56      198.15      9.54 o
   8  -4  -4       21.65       24.67      4.72 o
   8  -4  -4      104.69       98.05     11.34 o
  -8   4   3       16.16       15.33      6.05 o
  -8  -4   3       16.42       13.74      6.35 o
   8  -4  -2      133.05      144.11     14.04 o
  -8   4   1       33.28       42.28      6.50 o
  -8  -4   0        0.07        2.56      5.00 o
   8  -4   1      119.27       92.82     24.24 o
   8  -4   2        9.51       14.41      6.56 o
   8   4   3        2.62       10.13      8.39 o
  -8   4  -3      109.17       98.80      9.66 o
  -8  -4  -4        0.06       10.71      5.96 o
   8  -4   4       17.38       23.69     10.32 o
  -8  -4  -5       18.01       20.44      9.12 o
   8   4   6       66.14       60.30     12.00 o
   8   4   7        8.45       11.78      8.12 o
   8  -4   8        5.60       11.78      8.74 o
  -8   5   8        3.50        9.45     13.37 o
  -8   5   7       17.48       11.44     12.64 o
  -8   5   6        7.75       16.51      8.86 o
   8  -5  -5        4.01        5.42      4.85 o
   8   5  -5       52.41       58.02     17.46 o
  -8   5   4       27.52       25.05      5.19 o
   8  -5  -4       61.05       71.07     10.18 o
  -8   5   3        5.03        6.00      8.41 o
  -8  -5   3       21.65       25.88      9.34 o
  -8  -5   2      166.95      166.65     10.99 o
  -8  -5   1       67.31       63.17     10.16 o
   8  -5   0       19.93       13.02      6.72 o
   8  -5   1       22.78       24.27      6.01 o
   8  -5   2       25.38       29.95      8.93 o
   8  -5   3        0.60        1.46      5.55 o
  -8  -5  -3        1.40       11.76      7.97 o
   8   5   4        7.65        6.59      9.48 o
  -8  -5  -4       26.41       31.86     12.50 o
   8   5   5        6.87        9.85      9.43 o
   8   5   6        1.92        2.88     11.51 o
   8  -5   7       25.04       25.86      9.07 o
  -8   6   6       37.41       44.05     14.63 o
   8  -6  -5        0.03        8.73      5.82 o
  -8   6   5       15.52       20.26      9.35 o
   8  -6  -4        3.27        9.21      7.36 o
  -8  -6   4        6.08       15.83     11.34 o
  -8  -6   3       10.48        0.39      7.69 o
  -8  -6   3       13.89       19.75     10.30 o
  -8   6   2       24.10       30.78     16.82 o
  -8  -6   1        5.90       12.29      9.14 o
   8  -6   0        0.64        6.18      7.39 o
  -8  -6  -1       13.20        4.58     10.63 o
   8  -6   2       12.75       26.56      7.59 o
   8  -6   3        0.22        3.42     10.04 o
   8  -6   3        3.55       30.29     12.98 o
   8  -6   4        2.75        8.53      7.92 o
   8  -6   4        5.76       15.49     11.49 o
   8   6   5        0.87       11.10     10.06 o
   8  -7  -4       26.95       31.39      8.92 o
  -8  -7   4       28.54       16.56     16.37 o
  -8  -7   3       10.70       20.40     11.74 o
  -8  -7   2        8.66       18.46     12.00 o
  -8  -7   1        0.47        3.55      9.82 o
  -8   7   0        0.01        4.95      8.29 o
   8  -7   1        9.95       19.28      9.33 o
   8  -7   2        1.64       15.01     11.25 o
   8  -7   3        2.39       13.18      8.57 o
   8  -7   3        2.39        5.95     13.34 o
  -9   0  10       36.95       41.25     13.47 o
  -9   0   8       91.85       91.19     11.35 o
  -9   0   6       35.86       39.48      7.29 o
  -9   0   4      112.47      110.03      6.63 o
   9   0  -4      161.85      169.02      8.97 o
  -9   0   2     2023.90     1880.08     73.38 o
   9   0   0       25.40       19.78      4.41 o
  -9   0  -2      196.67      192.67      9.77 o
   9   0   4      619.49      539.86     24.26 o
   9   0   4      620.45      605.23     14.44 o
   9   0   6      162.49      163.25     11.89 o
   9   0   8        9.15       -0.05     10.97 o
  -9  -1  10       11.32       17.80     11.41 o
  -9   1   9       37.70       40.99      8.14 o
   9  -1  -8       81.84       71.08      9.01 o
  -9   1   7        9.69       17.76      7.35 o
   9  -1  -6       24.36       21.37      7.21 o
   9   1  -5       74.39       80.97      8.23 o
  -9  -1   4        3.51        5.64      5.00 o
  -9   1   4       71.51       71.35      8.46 o
  -9  -1   3      278.49      248.27      7.39 o
   9  -1  -3      361.75      346.16      9.22 o
  -9  -1   2       25.85       29.91      5.19 o
  -9   1   2      398.38      413.75     17.22 o
  -9   1   1      779.12      745.43     51.15 o
   9  -1   0     1032.48     1054.68     83.08 o
   9   1   1      405.38      405.01     26.43 o
  -9  -1  -2      156.95      178.29     11.27 o
  -9   1  -3        0.00        4.38      4.93 o
  -9  -1  -3       72.77       76.69      7.48 o
  -9   1  -4      108.74      102.06      8.73 o
   9   1   4      162.43      171.48      9.20 o
  -9   1  -5       80.25       75.44      9.56 o
   9   1   6       14.53       20.32      7.46 o
   9   1   7       46.13       37.35      7.56 o
   9  -1   8       11.39       13.85      7.87 o
   9  -1   9       20.84       23.76     10.01 o
  -9  -2  10        2.06        4.96     12.90 o
  -9  -2   9       28.29       31.99     11.59 o
  -9   2   8       55.86       52.88      9.50 o
  -9   2   7       26.14       32.28      4.91 o
  -9   2   6       53.17       59.65      7.10 o
   9  -2  -5      174.74      145.48      4.30 o
  -9   2   5      175.00      189.76     12.39 o
  -9   2   4        0.54        8.48      5.76 o
  -9   2   4       41.88       21.83     26.68 o
  -9  -2   3      399.01      327.98     10.05 o
  -9   2   3      399.20      366.82     26.37 o
  -9  -2   2        8.51       19.94      3.54 o
   9  -2  -2      679.28      678.80     45.87 o
  -9  -2   1      478.48      360.28      3.44 o
   9   2  -1      959.70     1126.55     17.02 o
   9   2   0      353.12      392.51     32.51 o
   9   2   1      298.93      290.34     27.99 o
   9   2   2       14.58       12.90      5.53 o
   9  -2   3       27.72       32.66      5.59 o
   9   2   3       36.19       38.86      6.95 o
  -9  -2  -4        6.12       11.43      5.40 o
   9   2   4       49.51       51.96      9.07 o
   9  -2   5      235.01      247.40     13.83 o
   9   2   6       34.22       53.35      8.02 o
   9   2   7        9.98        9.96      6.16 o
   9  -2   8       28.83       27.92     11.24 o
   9  -2   9        3.30        3.99      9.71 o
  -9  -3   9       31.95       37.34     12.25 o
  -9   3   8       82.48       76.84     10.26 o
  -9   3   7       30.74       29.30      5.08 o
  -9   3   6      412.82      432.21     16.78 o
  -9   3   5       29.93       37.60      8.20 o
  -9  -3   4       62.00       55.35      5.95 o
  -9   3   4       84.29       72.56     10.88 o
  -9   3   3       55.97       58.92      5.83 o
  -9  -3   3       56.13       59.07      8.53 o
   9   3  -2      181.35      142.91     34.96 o
  -9   3   1        3.06        8.80      4.47 o
   9  -3   0      106.36       90.58     17.61 o
   9  -3   1       73.21       89.22     10.98 o
   9  -3   2       35.80       32.48     11.21 o
  -9  -3  -3       23.76       25.65     11.82 o
   9   3   3       25.46       29.64     10.43 o
   9  -3   4       33.67       31.74      7.02 o
   9   3   4       34.89       37.32      7.38 o
  -9  -3  -5      113.84      110.70      9.31 o
   9   3   6       25.00       31.62      9.28 o
   9   3   7       12.83       14.73      7.89 o
   9  -3   8        1.01       16.92     12.64 o
  -9  -4   9        9.45       25.68     12.15 o
  -9   4   8       47.39       43.74     10.77 o
  -9   4   7       11.84       19.35      7.17 o
  -9   4   6      110.49      112.90     10.19 o
   9  -4  -5       28.68       21.36      2.88 o
   9   4  -5       83.55      104.13      8.58 o
  -9   4   4        2.12        5.51      5.73 o
  -9   4   4       10.15       14.59      9.40 o
  -9   4   3        8.19       11.23      6.33 o
  -9  -4   3      113.03       90.27     15.45 o
   9  -4  -2       59.77       68.50      8.56 o
  -9  -4   1      126.52      135.96     12.53 o
   9  -4   0        4.21        5.26      5.16 o
   9  -4   1      246.43      209.73     43.16 o
   9  -4   2       35.12       42.24      9.83 o
   9   4   3       91.62       80.53      5.40 o
   9  -4   3      130.71      121.34     10.14 o
  -9  -4  -4       26.14       21.76     11.06 o
   9  -4   4      150.68      137.41     12.50 o
  -9  -4  -5       95.75       95.74      9.94 o
   9   4   6       11.42       15.53      8.45 o
   9   4   7        9.22       14.27      8.38 o
  -9  -5   8        0.86       15.59     12.69 o
  -9   5   7       14.92       12.82      9.41 o
  -9   5   6       13.85       27.59      6.72 o
   9  -5  -5        0.34        4.35      3.50 o
  -9   5   5        7.26       15.87      9.92 o
  -9   5   4       34.85       19.95      6.20 o
  -9   5   4       34.93       50.58     10.18 o
  -9   5   3       35.60       30.67      8.76 o
  -9  -5   3       57.39       51.37     15.29 o
   9  -5  -2       43.69       55.10     10.93 o
  -9  -5   1       22.45       24.59      7.85 o
  -9  -5   0       23.60       17.92      4.88 o
   9  -5   1       12.89       14.81      6.27 o
   9  -5   2       37.42       43.18      9.94 o
  -9  -5  -3        0.41        4.08      5.58 o
   9  -5   3        1.00       18.18      9.24 o
  -9  -5  -4        1.64        8.11      9.15 o
  -9  -5  -4       14.72       11.20      9.56 o
   9   5   5        0.53        6.81     10.25 o
   9   5   6        3.82        6.81     10.45 o
  -9   6   6        0.83        9.54     13.08 o
  -9   6   5        2.24        4.61     12.36 o
  -9   6   4        0.05        7.87      8.21 o
  -9   6   4        3.16       17.79      9.68 o
  -9  -6   3        0.39        4.61      7.59 o
  -9  -6   3        0.86        9.97     11.36 o
   9  -6  -2        2.14        9.54      9.71 o
  -9  -6   1       13.39       15.67      9.23 o
  -9  -6   0        4.09        8.04      7.30 o
  -9  -6  -1        1.91        9.02      8.15 o
   9  -6   2        8.42       27.18      9.81 o
   9  -6   3        0.93       18.13      8.59 o
   9  -6   3        6.54       21.51     12.79 o
   9  -6   4        0.95       15.04      8.50 o
   9  -6   4        1.33       29.78     12.62 o
   9   6   5        3.64       18.34     11.26 o
  -9  -7   3        4.10       12.32     12.10 o
  -9  -7   2        0.64       19.50     11.84 o
  -9   7   1        9.56       18.10      9.83 o
   9  -7   0        0.30        7.77      8.28 o
   9  -7   1        1.42        7.25      9.56 o
   9  -7   2        2.74       16.56     13.34 o
 -10   0  10       47.27       75.85     13.45 o
  10   0  -8       24.61       27.22      7.68 o
 -10   0   6       50.85       55.92      7.48 o
 -10   0   4      178.65      165.89     18.19 o
  10   0  -4      311.27      359.32     10.62 o
 -10   0   2      435.78      377.41     25.06 o
  10   0   0      380.02      347.92     28.12 o
 -10   0  -2      145.65      159.32      9.57 o
  10   0   4       54.06       48.85      6.29 o
  10   0   4       58.03       66.60      9.14 o
  10   0   6      114.48      104.15      8.57 o
 -10   0  -8       13.12       13.34      8.39 o
 -10  -1  10       11.80       29.81     11.98 o
  10  -1  -9        6.50       19.01     14.75 o
  10   1  -8       45.12       46.47      8.50 o
 -10   1   7        8.83       10.19      6.39 o
  10  -1  -6       21.09       30.73      7.41 o
  10   1  -5       46.88       45.62      7.35 o
 -10   1   4       21.37       30.70      7.50 o
 -10   1   4      148.78      161.08      9.56 o
 -10   1   3       52.01       45.97      5.87 o
  10   1  -3      214.29      212.91      8.22 o
 -10  -1   2       38.27       28.01      3.37 o
 -10   1   2       38.30       38.14      5.71 o
 -10   1   1      387.14      374.60     31.88 o
  10  -1   0        0.62        2.64      4.72 o
  10   1   1     1095.54     1104.74     75.57 o
 -10  -1  -2      187.06      210.14     12.55 o
 -10  -1  -3       85.53       92.53      6.97 o
  10   1   3       93.34      103.85      9.82 o
  10  -1   4       14.73       14.61      5.77 o
  10   1   4       50.88       52.33      7.87 o
 -10  -1  -5        2.56       12.07      7.90 o
  10   1   6       20.68       19.01     10.80 o
  10   1   7       48.60       43.48      7.78 o
  10  -1   8       20.62       16.40      8.27 o
  10  -1   9        6.37       18.48     10.82 o
 -10  -2  10        5.07        1.22     13.83 o
 -10   2   9       77.78       98.34     13.15 o
 -10   2   8        4.04       -0.03      5.41 o
 -10   2   7       50.38       47.03      7.45 o
 -10   2   6       83.25       77.32      7.35 o
  10  -2  -5       16.48       12.65      2.30 o
 -10   2   5       22.44       30.42      7.79 o
 -10   2   4       40.45       29.55      5.12 o
 -10   2   4       40.94       33.76     10.17 o
 -10  -2   3      115.00       93.27      6.32 o
  10  -2  -3      489.80      459.87     12.54 o
 -10  -2   2       72.10       63.30      3.66 o
  10  -2  -2      101.57      108.80      7.52 o
  10   2  -1      311.88      348.44     13.31 o
  10   2   0      985.56      943.26     71.32 o
  10   2   1      164.61      190.05      9.65 o
  10   2   2      207.98      245.89      8.06 o
  10  -2   3      239.78      220.04      8.79 o
 -10   2  -3      253.99      235.37     19.98 o
 -10  -2  -4        5.75       12.33      5.64 o
  10   2   4       62.67       62.59      9.92 o
 -10  -2  -5      102.58      111.03      9.32 o
  10   2   6       69.80       78.16     12.06 o
  10   2   7       60.00       54.90      7.73 o
  10  -2   8        7.24        8.62      9.20 o
 -10  -3   9       62.26       69.20     13.00 o
 -10   3   8        0.78        9.47     12.32 o
 -10   3   7        8.45        8.88      5.09 o
 -10   3   6      260.18      293.80     14.09 o
 -10   3   5      146.78      164.39     16.49 o
 -10   3   4       17.35       20.39      5.46 o
 -10   3   4       62.01       46.20     12.32 o
 -10  -3   3      119.32      107.91      7.51 o
 -10  -3   3      128.81      133.58      9.78 o
 -10  -3   2        2.99        7.27      4.59 o
 -10   3   1       77.12       86.97      8.17 o
  10  -3   0       98.60       76.82     20.24 o
  10  -3   1       24.61       23.75      7.05 o
  10  -3   2       23.57       26.70      6.06 o
  10  -3   3      221.28      209.03      9.78 o
 -10   3  -3      396.03      396.09     27.94 o
 -10  -3  -4       16.10       17.29      6.30 o
  10   3   4       39.19       48.19      9.14 o
  10   3   5      119.74      125.17     14.82 o
  10   3   6       33.62       51.07      9.30 o
  10   3   7       21.70       22.46      7.91 o
  10  -3   8       22.78       25.48      8.76 o
 -10  -4   9        0.31        4.41     14.77 o
 -10   4   8        8.42       14.35     16.88 o
 -10   4   7       23.95       17.40      7.35 o
  10  -4  -6       11.05        8.10      1.97 o
 -10   4   6       16.96       18.85      9.19 o
  10   4  -5        5.16       11.21      7.57 o
 -10   4   4      121.85      118.68     10.41 o
  10  -4  -4      398.94      360.29     13.27 o
 -10   4   3      223.78      217.83     11.18 o
 -10  -4   3      261.25      256.37     11.83 o
 -10  -4   2        8.97       13.77      9.63 o
  10  -4  -1      257.06      289.46     16.95 o
 -10   4   0       53.15       51.59      8.33 o
  10  -4   1       44.81       40.08      8.01 o
  10  -4   2       45.49       43.82      6.65 o
 -10  -4  -3       28.67       30.42     21.87 o
  10  -4   3      305.79      279.64     11.87 o
  10   4   4        6.39       12.54     10.06 o
 -10  -4  -4       15.99       17.12      9.89 o
  10   4   5       36.68       40.12      8.94 o
  10   4   6       29.00       32.02      9.88 o
  10   4   7        7.57       12.29      8.13 o
 -10  -5   8        4.52       13.68     10.80 o
 -10   5   7        6.50       10.37      9.46 o
 -10   5   6        1.56       -0.08     15.32 o
 -10   5   5       47.35       55.66     11.10 o
 -10   5   4        6.91       16.92      7.23 o
  10  -5  -4       24.56       35.49     10.55 o
 -10   5   3       47.33       40.24      9.07 o
 -10  -5   3       87.47       89.21     11.11 o
 -10   5   2       25.68       36.74      9.34 o
 -10  -5   1       13.66       16.57      8.43 o
 -10  -5   0        0.19        3.83      4.90 o
  10  -5   1       29.98       36.44      7.42 o
  10  -5   2        5.08        5.07      5.12 o
 -10  -5  -3        0.22        7.91      5.63 o
  10  -5   3        4.12       14.10      7.84 o
 -10  -5  -4        0.16        0.45      7.11 o
 -10  -5  -4        0.22        4.21      8.99 o
  10   5   5        6.88       15.32      9.57 o
  10   5   6        7.39       16.58      9.30 o
 -10   6   6        1.61       10.86     12.88 o
 -10   6   5        8.74       18.21     10.51 o
  10  -6  -4        2.38       20.69      8.22 o
 -10   6   4        2.47       24.10     11.61 o
 -10  -6   3        0.69       10.65      7.50 o
 -10  -6   3        3.41        1.55     12.17 o
 -10   6   2       12.87       23.83     12.90 o
 -10   6   1        1.80        5.94     10.63 o
  10  -6   0        4.56        6.67      7.71 o
 -10  -6  -1        4.12       10.26      8.11 o
  10  -6   2        5.75       16.50     11.32 o
  10  -6   3        2.65        2.11      8.84 o
  10  -6   3        2.67        1.93     12.57 o
  10  -6   4        0.21        9.98      9.01 o
  10  -6   4        0.49        0.08     13.21 o
 -10  -7   3        4.02        5.84     13.52 o
 -10   7   2        1.54       17.44     11.53 o
 -10   7   1        1.35        7.97     11.88 o
 -10   7   0        0.96       12.96      9.08 o
  10  -7   1        0.20        9.07     11.55 o
  10  -7   2        0.52       22.31     14.21 o
 -11   0  10      130.35      142.86     15.10 o
  11   0  -8       89.33       89.57      8.99 o
 -11   0   6       99.57      118.93      8.65 o
 -11   0   4      188.31      199.85      7.32 o
 -11   0   4      334.53      368.52     16.78 o
 -11   0   2      203.69      210.46     19.98 o
  11   0   0       27.36       20.60      4.56 o
 -11   0  -2        7.69        7.63      7.16 o
 -11   0  -4      101.65       99.11      7.75 o
  11   0   4      116.71      137.03     10.33 o
  11   0   6       31.90       28.97      8.09 o
  11   0   8       11.50       10.32     12.62 o
 -11  -1  10       23.74       27.62     12.19 o
  11  -1  -9       54.73       70.16     11.53 o
  11   1  -8       78.49       78.15      7.82 o
 -11   1   7        7.58        8.31      6.32 o
  11  -1  -6      176.82      216.72     17.84 o
 -11  -1   5      161.32      162.97     15.77 o
 -11   1   4      121.19      105.94      6.07 o
 -11   1   4      290.21      278.66     10.87 o
 -11   1   3       16.73       13.79      4.61 o
 -11   1   3      129.00      140.76      7.63 o
 -11   1   2      148.30      161.80     18.43 o
 -11   1   1     1031.95     1021.92     81.00 o
  11   1   0      181.78      107.72     25.27 o
  11   1   1      156.03      154.93      9.70 o
  11   1   2      144.51      163.03     15.11 o
  11  -1   3        8.91        6.34      5.67 o
  11   1   3        8.91       11.05      6.91 o
  11  -1   4        1.06        4.71      5.86 o
  11   1   4        1.93        8.95      7.37 o
 -11  -1  -5       20.21       21.59      8.19 o
  11   1   6       16.97       17.29      7.97 o
  11   1   7       12.66       14.83      7.13 o
  11  -1   8        3.06       10.16      8.87 o
 -11  -2  10        5.98       13.51     13.21 o
 -11   2   9       40.86       50.38     12.05 o
 -11   2   8       11.14       16.92      5.83 o
 -11   2   7       26.52       17.71      5.29 o
 -11   2   6       87.65       92.36      7.35 o
 -11  -2   5       19.55       14.92      7.72 o
 -11   2   4      237.77      213.53      7.64 o
 -11   2   4      239.43      249.12     10.62 o
 -11  -2   3        7.33        4.16      4.58 o
 -11   2   3       34.34       32.30      7.66 o
 -11  -2   2        2.26        5.27      2.51 o
 -11   2   2       13.96       18.39      6.69 o
  11   2  -1      174.21      198.11      9.32 o
  11  -2   0      126.25      120.14      9.90 o
  11   2   1      107.98      123.28     12.60 o
  11   2   2       55.50       58.89      7.07 o
 -11  -2  -3       53.73       49.82      7.61 o
 -11   2  -3       70.84       75.11      7.57 o
  11  -2   4      129.08      109.78     10.88 o
  11   2   4      130.22      113.47     13.23 o
 -11  -2  -5       62.52       63.96      8.09 o
  11   2   6       58.25       69.92     11.95 o
  11   2   7        4.54        8.65      7.07 o
  11  -2   8        2.03        6.27      7.92 o
 -11   3   9        4.01       16.19     10.92 o
 -11   3   8        9.71       22.51      9.41 o
 -11   3   7      277.10      211.27     22.69 o
 -11   3   6      156.36      157.79      9.95 o
 -11   3   5      290.53      311.86     24.05 o
 -11   3   4        5.61       11.49      5.64 o
 -11   3   4       14.08       15.75     22.29 o
 -11   3   3      158.07      136.76     11.13 o
 -11  -3   3      158.09      153.69     12.68 o
 -11  -3   2       37.74       33.70      3.28 o
 -11  -3   2       38.06       33.62     10.06 o
 -11  -3   1       25.20       23.90      1.42 o
  11   3  -1       26.07       24.31      3.33 o
  11   3   0       46.88       38.62      7.94 o
  11  -3   1       24.32       28.38      6.89 o
  11  -3   2      137.28      129.68     10.82 o
  11  -3   3       15.49       17.30      6.47 o
 -11  -3  -3       18.76       28.76     10.51 o
  11  -3   4       35.44       45.65      7.33 o
  11   3   4      161.55      150.17      9.20 o
  11   3   5        7.44       13.14      8.49 o
  11   3   6        1.28       10.82      8.27 o
  11   3   7       28.35       29.32     16.05 o
  11  -3   8        0.41       11.22      7.63 o
 -11   4   8       53.36       41.05      9.76 o
 -11   4   7        5.26        6.31      7.94 o
 -11   4   6        7.00        9.67      7.10 o
  11   4  -5       65.55       64.62     11.31 o
 -11   4   4       18.43       15.79     12.52 o
 -11   4   4       18.48       15.89     10.35 o
 -11   4   3      113.38      115.30      9.68 o
 -11  -4   3      115.84      111.72     11.74 o
 -11  -4   2       35.93       24.75      1.67 o
 -11  -4   2       37.20       49.05      8.37 o
 -11  -4   1       47.57       54.68      6.55 o
  11  -4   0        7.04        8.36      4.25 o
  11  -4   1        8.46        9.50      5.96 o
 -11  -4  -2        1.06        3.79      3.46 o
  11  -4   2      107.64      110.13      7.83 o
  11   4   3        0.00       19.44     13.28 o
  11  -4   3       32.03       33.27      9.50 o
  11   4   4       19.62       21.91      4.64 o
 -11  -4  -4       22.77       32.95     10.43 o
  11   4   5       60.23       62.81      9.62 o
  11   4   6       45.26       48.19      9.19 o
  11   4   7        5.71       18.66      7.87 o
 -11   5   7       18.59       16.13     12.86 o
 -11   5   6        0.93       14.20      9.58 o
 -11   5   5        1.24       16.95     10.09 o
 -11   5   4       19.97       15.22     10.42 o
  11  -5  -4       27.16       25.74     13.55 o
 -11  -5   3        1.42       17.66     10.66 o
 -11  -5   2       36.78       44.55      9.12 o
  11  -5  -1       31.80       44.14      8.29 o
 -11  -5   0       43.73       41.84      6.58 o
  11  -5   1       27.37       27.81      6.93 o
  11  -5   2       51.66       50.65     12.04 o
 -11  -5  -3        5.02       -0.02      4.56 o
  11  -5   3       10.28       15.98      8.78 o
 -11  -5  -4       13.92       14.02      7.73 o
  11  -5   4       20.62       13.70     12.47 o
  11   5   5        2.30       15.15      9.00 o
  11   5   6        8.58       20.11      8.82 o
 -11   6   6        4.84       24.71     12.57 o
 -11   6   5        8.79       19.22     12.23 o
  11  -6  -4        3.20        4.87      7.97 o
  11  -6  -4        5.79       29.53     16.95 o
  11  -6  -3        3.75       12.79     11.28 o
  11  -6  -2        8.38       12.46     10.49 o
 -11  -6   1        4.28        8.94      9.48 o
  11  -6   0        0.04        3.14      8.92 o
  11  -6   1        6.01       15.49     12.76 o
  11  -6   2       22.08       23.79     11.43 o
  11  -6   3        9.68       15.59      8.97 o
  11  -6   3       26.58       31.42     12.94 o
  11  -6   4        7.47       -0.05      9.68 o
  11  -6   4       12.18       23.65     13.65 o
 -11   7   2        5.11       11.89     12.81 o
 -11   7   1        0.21       11.49     13.99 o
 -11   7   0        0.72        8.45      9.31 o
  11  -7   1        0.77       10.72     11.50 o
 -12   0  10      150.72      146.46     15.09 o
  12   0  -8       77.46       74.10      8.34 o
 -12   0   6       71.92       79.07      8.43 o
 -12   0   4        1.03       11.08      5.02 o
 -12   0   4      583.20      530.77     21.16 o
 -12   0   2      154.61      181.10      7.19 o
 -12   0   0        6.95        9.48      5.86 o
 -12   0  -2       11.24       12.12      7.31 o
 -12   0  -4      120.55      139.66      9.09 o
 -12   0  -4      130.99      138.81     10.13 o
  12   0   6        0.20        7.77      9.31 o
  12   0   8        1.74        2.41     12.48 o
 -12   1  10       24.73       26.92     13.12 o
  12  -1  -9       39.66       58.40     13.67 o
 -12   1   8       79.27       79.52      7.99 o
 -12   1   7       37.68       35.92      6.41 o
 -12   1   6       41.20       51.74      7.31 o
 -12   1   5       47.46       48.89      8.29 o
 -12   1   4       57.13       60.65      5.69 o
 -12   1   4      159.32      166.47      9.29 o
 -12   1   3       77.43       65.98      5.80 o
 -12   1   3       77.43       81.50      7.00 o
  12   1  -2      193.16      211.45     13.68 o
  12   1  -1      154.28      148.61     13.89 o
 -12  -1   0        7.80        5.33      3.18 o
  12   1   1      214.53      240.88     24.02 o
  12   1   2       62.45       60.71      7.12 o
 -12  -1  -3       22.21       22.24      6.23 o
  12   1   3       39.08       36.10      7.78 o
  12  -1   4        2.03        6.18      8.92 o
  12   1   4        2.28        3.41      7.98 o
  12  -1   5        1.02        7.56      8.78 o
  12   1   6       34.40       35.96      8.34 o
  12   1   7       20.17       18.53      7.37 o
  12  -1   8        9.98       16.92     10.28 o
 -12   2  10       11.09       18.79     13.09 o
 -12   2   9       61.94       82.83     12.78 o
  12  -2  -8       82.13       71.72      8.36 o
 -12   2   7       42.49       47.22      5.85 o
 -12   2   6       54.23       61.31      8.09 o
 -12   2   5       10.37       16.36      8.10 o
 -12   2   4       46.17       41.45      5.40 o
 -12   2   4       51.92       54.76      8.94 o
 -12   2   3        9.01        5.99      4.41 o
 -12   2   3       35.07       38.31      8.08 o
 -12  -2   2      139.99      108.56      3.22 o
 -12   2   2      211.81      256.02      9.46 o
  12   2  -1      114.80      134.09      7.02 o
  12  -2   0       94.50       81.15      6.07 o
  12   2   1       60.16       57.19      7.85 o
  12   2   2      149.48      154.03     11.29 o
  12  -2   3       23.59       18.28      6.46 o
  12   2   3       48.72       50.96      7.64 o
  12  -2   4       94.42      105.02     16.62 o
  12   2   4      100.36      113.64      8.68 o
  12  -2   5       10.22       13.70      8.52 o
  12   2   6       16.06       19.65      7.90 o
  12   2   7       10.71       13.93      7.63 o
  12  -2   8       12.34       13.66      7.88 o
 -12   3   9        7.01       13.68     12.66 o
 -12   3   8       11.11       14.40     10.72 o
 -12   3   7       48.08       28.54      5.01 o
 -12   3   6       80.01       94.34     10.23 o
 -12   3   5      288.95      289.32     16.18 o
 -12   3   4        1.30        6.07      5.67 o
 -12   3   4       32.94       38.20      8.76 o
 -12  -3   3        1.81        7.94      6.63 o
 -12  -3   3       24.14       28.46      9.17 o
 -12  -3   2        0.02        1.09      2.56 o
 -12   3   2       22.15       22.88      6.30 o
  12   3  -1       24.05       23.93      4.37 o
  12   3   0       23.45       15.31      4.70 o
  12  -3   1       17.12       17.96      5.96 o
  12  -3   2       57.49       57.61      5.38 o
  12  -3   3       16.20       19.27      6.88 o
 -12  -3  -3       31.65       27.06      7.12 o
  12  -3   4        0.69        3.92      7.83 o
  12   3   4        1.49       18.61      7.36 o
  12   3   5       38.93       40.16      9.00 o
  12   3   6        2.33       13.04      8.71 o
  12   3   7        5.43        7.18      7.81 o
 -12   4   8        6.25       12.97      9.39 o
 -12   4   7        4.14        9.29      8.25 o
 -12   4   6       32.39       31.66      7.41 o
  12   4  -5       17.97       18.61      7.93 o
 -12   4   4      132.52      117.54     16.09 o
  12  -4  -4      157.08      139.76     13.69 o
 -12  -4   3       41.59       41.80      5.09 o
 -12  -4   3      127.70      127.75     19.10 o
 -12  -4   2       48.17       46.47      8.14 o
 -12   4   1        8.41        9.26      5.17 o
  12  -4   0       29.67       26.94      8.28 o
  12  -4   1       43.48       40.29      4.57 o
  12  -4   2       78.47       74.96     14.77 o
  12   4   3        7.95        9.33      4.18 o
  12  -4   3       10.34       16.69      9.18 o
  12   4   4        1.11        9.44      4.13 o
 -12  -4  -4       29.77       23.19     10.48 o
  12   4   5       42.79       43.00     12.77 o
  12   4   6        1.20        9.25      8.63 o
  12   4   7       13.10       15.23     10.78 o
 -12   5   7        5.52       14.37      9.16 o
 -12   5   6        1.67        9.77     10.22 o
 -12   5   5        6.47       13.71     14.72 o
 -12   5   4       13.91       15.50      7.99 o
  12  -5  -4       15.46       23.27     11.34 o
 -12  -5   3        0.63       -0.03      5.84 o
 -12  -5   3        1.01       12.48     10.99 o
 -12  -5   2        5.27       12.75      8.73 o
 -12  -5   1       28.39       35.16      9.24 o
 -12  -5   0       12.20       12.12      5.16 o
  12  -5   1      126.90      138.64     20.17 o
 -12  -5  -2        3.08       -0.02      3.64 o
  12  -5   2       10.00        7.81      5.79 o
 -12  -5  -3        5.81        9.98      4.27 o
  12  -5   3       11.96       24.21     11.72 o
  12   5   4        8.12       11.81      4.83 o
  12  -5   4        9.15       -0.08     16.76 o
  12  -5   5       13.87       21.69     13.38 o
 -12   6   5        0.82       17.30     12.32 o
  12  -6  -4        0.40        5.89      8.30 o
 -12   6   4        1.29       24.93     12.57 o
 -12  -6   3        6.85       18.67     11.69 o
 -12   6   2        6.10       14.15     12.66 o
  12  -6  -1        5.97        9.57      9.93 o
  12  -6   0        3.00       13.55      8.80 o
  12  -6   1        3.93       12.62     10.93 o
  12  -6   2        9.35       24.63     12.06 o
  12  -6   3       12.62       17.03      8.60 o
  12  -6   3       14.14       35.52     13.35 o
  12  -6   4        3.35       18.42     10.07 o
  12  -6   4        4.83       23.89     13.63 o
 -12   7   1        1.26       15.43     12.08 o
 -13   0  10       12.34       27.45     13.81 o
  13   0  -8        6.71       11.18      9.02 o
 -13   0   6       51.05       58.09      8.64 o
 -13   0   4        4.22        7.88      4.96 o
  13   0  -4       55.03       56.38     14.60 o
 -13   0   2        7.65        4.53      5.32 o
  13   0   0      252.10      270.28     11.66 o
 -13   0  -2      120.23      109.43      8.95 o
 -13   0  -4        7.72       21.81      7.30 o
 -13   0  -4       10.52        3.98      8.93 o
  13   0   6        1.39        2.68     10.90 o
  13   0   8       14.92       10.28      9.55 o
 -13   1  10       23.25       18.80     13.13 o
 -13   1   9       31.39       41.49     11.69 o
  13  -1  -8       15.37       19.38      6.98 o
 -13   1   7       22.76       20.93      6.91 o
 -13   1   6       41.17       50.07      8.57 o
 -13  -1   5       78.12       79.78     14.08 o
 -13   1   4       38.47       41.54      5.59 o
 -13  -1   4       52.31       52.28      8.55 o
 -13   1   3        8.31        5.80      3.36 o
 -13   1   3       88.69       94.01      7.43 o
 -13   1   2      136.33      157.67     18.21 o
 -13   1   1      220.86      247.80     24.97 o
 -13   1   0       25.19       22.57      4.43 o
  13   1   1       11.18       10.82      4.44 o
  13   1   2       70.21       66.21      6.99 o
  13  -1   3       12.56       16.96      6.32 o
  13   1   3       16.16       22.36      9.61 o
  13  -1   4       43.30       44.84      6.99 o
  13   1   4       65.91       70.15      9.06 o
  13   1   5       12.40       23.13      8.73 o
  13   1   6        2.64        8.40      8.62 o
  13   1   7        9.54       12.91      7.82 o
  13  -1   8        5.10        6.94      8.86 o
 -13   2  10        3.67       20.54     13.40 o
 -13   2   9       78.50       92.74     12.69 o
 -13   2   8       30.42       33.89      8.66 o
 -13   2   7       38.66       27.24      6.81 o
 -13   2   6      162.46      172.56      9.87 o
 -13   2   5      249.61      249.33     25.27 o
 -13   2   4       60.57       53.78      5.86 o
 -13   2   4       65.98       73.50      9.39 o
 -13  -2   3       15.12       10.82      6.15 o
 -13   2   3      240.46      248.91     12.18 o
 -13  -2   2       24.93       21.87      2.08 o
 -13   2   2       55.07       62.42      8.81 o
  13   2  -1       59.60       61.65      6.48 o
  13  -2   0        3.48       11.99      6.56 o
  13   2   1      207.34      237.72     28.03 o
  13   2   2       99.72      101.34     12.38 o
  13  -2   3      163.17      156.88      9.23 o
  13   2   3      200.45      185.15     15.27 o
  13  -2   4        6.11       10.78      7.09 o
  13   2   4        7.44       12.02      7.25 o
  13  -2   5      114.61      121.96      9.74 o
  13   2   6       15.52       18.08      7.86 o
  13   2   7        5.84       10.24      7.75 o
  13  -2   8        0.35       -0.05     10.89 o
 -13   3   9        7.97       20.66     12.50 o
 -13   3   8       25.35       30.57     10.13 o
 -13   3   7        6.80       13.20      6.86 o
 -13   3   6      101.31      111.71     17.80 o
 -13  -3   5      107.02      105.47     10.14 o
 -13   3   4       24.56       24.84      6.00 o
 -13   3   4       39.69       47.40      9.58 o
 -13  -3   3      185.95      175.43      5.71 o
 -13  -3   3      393.91      403.96     25.70 o
 -13  -3   2      123.58       74.85      2.45 o
 -13   3   2      143.45      153.09     13.09 o
  13   3  -1       16.26       19.48      4.44 o
  13  -3   0       16.26       21.16      5.31 o
 -13  -3  -1       29.07       34.03      5.61 o
  13   3   2       38.34       33.92      1.95 o
  13  -3   2       57.03       75.82     11.98 o
  13  -3   3       39.64       34.95      6.96 o
  13  -3   4       26.68       40.60      8.35 o
  13   3   4      296.75      276.33     27.02 o
  13  -3   5       46.81       51.71      9.21 o
  13   3   6        6.57       12.78      8.35 o
  13   3   7        0.42        2.97      7.72 o
 -13   4   8        2.04       -0.07     13.74 o
 -13   4   7        5.41        3.12      8.44 o
 -13   4   6       62.65       64.40      9.44 o
  13   4  -5       91.69       92.92      9.78 o
 -13   4   4       10.21        9.04      6.63 o
 -13   4   4       16.22       12.97      5.54 o
 -13  -4   3      294.88      243.67      5.72 o
 -13  -4   3      321.82      323.59     28.40 o
 -13  -4   2      113.41       97.62      3.98 o
 -13  -4   2      114.41      134.65     19.06 o
 -13   4   1       42.34       39.97      9.36 o
  13  -4   0        0.29        6.55      5.83 o
  13  -4   1       11.68        7.89      5.66 o
  13  -4   2       36.01       38.85      8.25 o
  13   4   3       89.16       73.38      4.48 o
  13  -4   3      117.80      106.89     11.16 o
  13   4   4        0.75        2.77      3.84 o
 -13  -4  -4        4.05        9.87     10.68 o
  13   4   5        5.02       16.91     10.00 o
  13   4   6       27.10       35.08     11.16 o
 -13   5   7        6.91       18.91      9.23 o
 -13   5   6        2.01        8.77     10.55 o
 -13   5   5        0.50       19.25     11.61 o
 -13   5   4        0.06        7.45      6.71 o
  13  -5  -4        0.21       15.96     11.64 o
 -13  -5   3        4.15        5.80      5.55 o
 -13  -5   3        4.36       13.40     11.54 o
 -13  -5   2        8.05       12.13      4.04 o
 -13  -5   2       49.49       52.10     10.93 o
 -13  -5   1      121.76      121.15      8.62 o
  13  -5   0       57.07       45.46      5.19 o
  13  -5   1       33.84       30.23      6.39 o
 -13  -5  -2        0.25       -0.01      2.76 o
  13  -5   2        7.60       10.09      6.41 o
  13  -5   3       33.39       41.83     12.28 o
  13  -5   4        1.64       -0.06     12.68 o
  13  -5   5        4.10        4.69     12.76 o
 -13   6   5        3.49       18.86     11.99 o
  13  -6  -4        0.29       13.82      8.71 o
  13  -6  -4        0.49       14.06     12.65 o
 -13  -6   3        2.52       16.52     12.12 o
 -13   6   2       20.96       25.38     11.61 o
  13  -6  -1        3.77        6.56     13.21 o
  13  -6   0        0.17        8.15      9.02 o
  13  -6   1        1.25       12.88      9.60 o
  13  -6   2        0.62        9.44     13.16 o
  13  -6   3        3.71       21.78     13.28 o
 -14   0  10      116.18      124.69     15.09 o
  14   0  -8      126.84      115.89      9.14 o
 -14   0   6      160.54      167.24     10.23 o
 -14   0   4       16.02       18.30      5.14 o
  14   0  -4      111.55      105.08      7.67 o
 -14   0   2       11.10       10.44      5.48 o
 -14   0   0       61.56       63.30      8.62 o
 -14   0  -2      146.05      138.56      9.60 o
 -14   0  -4        5.09       -0.05      9.27 o
  14   0   6       14.29        7.76      9.25 o
  14   0   8        4.55       15.52     13.13 o
 -14   1  10       25.40       29.58     13.28 o
 -14   1   9       40.65       52.55     11.93 o
  14  -1  -8       47.57       39.34      7.41 o
 -14   1   7        0.12        3.87      6.74 o
 -14   1   6       14.00       20.29      7.81 o
 -14   1   5        2.45        4.49      8.49 o
 -14   1   4        0.93        2.76      4.97 o
  14  -1  -4        1.93        4.31      6.99 o
 -14  -1   3        0.00        3.08      4.53 o
  14   1  -3        8.38       11.91      5.02 o
 -14   1   2       63.14       65.16     11.95 o
  14   1  -1       11.83       10.52      5.52 o
  14   1   0      137.02      115.48     24.13 o
  14   1   1       62.02       59.90      5.57 o
  14   1   2       52.55       45.05      7.19 o
  14  -1   3       57.40       62.32      7.58 o
  14   1   3      104.79      107.76     10.73 o
  14  -1   4       22.17       24.36      8.27 o
  14   1   4       22.26       24.29      9.62 o
  14  -1   5       48.49       53.82      9.65 o
  14   1   6       11.53       11.59      9.40 o
  14   1   7        6.85        8.15      7.85 o
  14   1   8        9.15       21.33      9.72 o
 -14   2   9       38.15       59.80     12.49 o
 -14   2   8       18.40       20.41      8.96 o
 -14   2   7       55.92       43.41      9.90 o
 -14   2   6       33.90       50.09      8.30 o
 -14   2   5       96.97      103.40     10.39 o
 -14   2   4        1.21        5.25      5.24 o
 -14   2   4      122.52      111.67      9.60 o
 -14  -2   3       18.20       24.08      4.64 o
  14  -2  -3       68.70       74.48      8.59 o
 -14  -2   2      150.98      112.93      2.64 o
 -14   2   2      158.12      172.58      9.79 o
  14   2  -1      195.08      241.70      9.14 o
  14  -2   0        4.16        0.94      5.32 o
  14   2   1       38.01       43.94      6.52 o
  14   2   2       80.46       73.67      6.22 o
  14  -2   3       63.37       58.24      7.84 o
  14   2   3       85.72       82.10      8.20 o
  14  -2   4       30.98       32.68      7.56 o
  14   2   4       41.51       51.32      8.19 o
  14  -2   5        4.93        8.83      7.94 o
  14   2   6       20.55       32.26      8.32 o
  14   2   7        9.56       10.38      7.89 o
 -14   3   9        3.37        8.43     23.36 o
 -14   3   8        6.08       14.82      9.50 o
 -14   3   7       45.75       49.38      9.01 o
 -14   3   6       25.53       42.26      8.60 o
 -14   3   5      125.92      128.84     14.90 o
 -14   3   4      134.19      117.99      7.40 o
 -14   3   4      167.49      170.01     17.83 o
 -14  -3   3        3.47        6.53      3.48 o
 -14  -3   3       18.03       24.99      7.81 o
 -14  -3   2       56.79       73.66     10.95 o
  14   3  -1       30.88       35.73      5.21 o
  14   3   0        8.82        7.14      5.18 o
  14   3   1       17.32       22.10      5.84 o
  14  -3   2       12.62       13.46      8.04 o
  14   3   3       15.64       18.48      6.49 o
  14  -3   4       51.75       62.75      9.11 o
  14  -3   5       56.63       77.75     14.11 o
  14   3   6        9.86       11.95      8.44 o
  14   3   7        9.40        7.61      7.20 o
 -14   4   8        8.84        7.14      9.78 o
 -14   4   7        7.98       15.04     14.37 o
 -14   4   6       10.95       12.67     10.78 o
  14   4  -5       35.53       36.92      9.44 o
 -14   4   4        3.35        6.58      6.26 o
 -14   4   4       21.79       20.01      5.84 o
 -14  -4   3       34.08       21.95      5.07 o
 -14  -4   3       34.08       26.56      8.25 o
 -14  -4   2       76.26       51.08      3.73 o
 -14  -4   2       82.65       96.42     10.85 o
 -14   4   1       11.70       10.42      5.52 o
  14  -4   0        6.48        8.47      5.74 o
  14  -4   1       39.39       41.51      7.77 o
  14  -4   2       30.83       28.41      7.84 o
  14   4   3        0.53        0.53      2.64 o
  14  -4   3        0.58        7.28      9.49 o
  14   4   4        3.71       11.41      3.78 o
 -14  -4  -4        3.93        8.74     10.90 o
  14   4   5        7.66        9.16      8.95 o
  14  -4   6        1.55        2.15     14.09 o
 -14   5   7       25.03       25.19      9.31 o
 -14   5   6        3.88        6.52     12.13 o
 -14   5   5        6.82       20.96     11.54 o
 -14   5   4        7.13        8.70      6.72 o
  14  -5  -4       20.22       21.78     12.28 o
 -14  -5   3        5.60        8.64      4.94 o
 -14  -5   3       10.31       18.85     11.63 o
 -14  -5   2        7.37        6.30      3.40 o
 -14  -5   2       10.26       -0.06     11.73 o
 -14  -5   1       34.12       19.91      6.15 o
  14  -5  -1       35.79       43.62      9.77 o
  14  -5   0       93.02       82.97     11.96 o
  14  -5   1       47.75       43.50      9.55 o
  14  -5   2       16.00       14.62     11.91 o
  14  -5   3        7.19       17.92     12.35 o
  14  -5   4        7.32        9.40     12.98 o
  14  -5   5        6.57        6.34     12.32 o
 -14   6   5        0.07       21.90     13.30 o
  14  -6  -4       12.03       21.09     12.96 o
 -14  -6   3       27.08       33.59     14.46 o
 -14   6   2        8.93       15.97     12.18 o
  14  -6  -1        1.22        2.07     14.55 o
  14  -6   0       15.28       15.00     11.52 o
  14  -6   1       17.06       24.17     10.27 o
  14  -6   2        8.12       14.89     10.27 o
  14  -6   3        1.64       14.90     13.62 o
 -15   0  10       18.86       23.84     13.42 o
 -15   0   8       68.76       49.55      8.87 o
 -15   0   6      109.62      112.70      9.71 o
 -15   0   4       11.12       12.83      5.28 o
  15   0  -4      124.40      119.53      7.74 o
 -15   0   2      118.33      101.64      9.05 o
 -15   0   0      193.34      221.60     21.25 o
 -15   0  -2       47.98       41.37      8.52 o
 -15   0  -4      128.27      148.18     24.13 o
  15   0   6        6.45       13.03      9.42 o
 -15   1   9        8.61        3.81     11.65 o
 -15   1   8       37.64       38.74      8.73 o
 -15   1   7       47.26       42.11      7.53 o
 -15   1   6       20.11       22.53      8.42 o
 -15  -1   5       19.23       20.93      8.65 o
 -15   1   4        0.26        6.78      5.11 o
 -15   1   4        2.17        3.83      7.37 o
 -15   1   3       17.95       17.97      5.21 o
 -15   1   3       38.82       37.85      6.83 o
 -15   1   2       74.37       67.94      5.97 o
  15   1  -1       59.42       60.73      6.13 o
  15   1   0       20.41       19.11      5.04 o
  15   1   1       27.88       28.94      5.62 o
  15   1   2       21.01       23.36      7.10 o
  15   1   3       70.20       73.40      8.96 o
  15  -1   4       48.29       40.76     12.11 o
  15   1   4       52.79       51.51      8.96 o
  15  -1   5        7.03       18.93     11.01 o
  15   1   6       22.22       21.78      8.34 o
  15   1   7       10.95       16.91     10.72 o
 -15   2   9       22.70       26.32     11.36 o
 -15   2   8       15.57       30.85      8.81 o
 -15   2   7       10.41        8.70     11.33 o
 -15   2   6       73.89       78.75     18.65 o
 -15   2   5       58.97       65.43      9.11 o
 -15   2   4        6.33       11.59      5.22 o
 -15  -2   4       95.06      113.16     10.41 o
 -15   2   3       26.74       27.30      5.17 o
 -15   2   3       48.91       46.57      8.50 o
 -15   2   2      102.72      115.84      8.54 o
  15   2  -1       40.07       45.87      6.48 o
  15   2   0      104.72       95.79      7.36 o
  15   2   1       57.88       70.14      7.30 o
  15   2   2       49.75       38.54      6.28 o
  15   2   3       24.17       27.11      7.36 o
  15  -2   4       18.47       18.89      7.57 o
  15   2   4       25.64       34.18      8.35 o
  15  -2   5       24.83       33.56      9.04 o
  15   2   6        3.55        8.25      8.77 o
  15   2   7       14.24       32.58      8.29 o
 -15   3   9        7.07       27.24     12.44 o
 -15   3   8       40.76       38.24      9.80 o
 -15   3   7       12.16       10.53     11.00 o
 -15   3   6       34.00       49.98     14.72 o
 -15   3   5        7.88       10.23      9.16 o
 -15   3   4        0.85        2.82      9.32 o
 -15  -3   4        1.50       13.13      8.11 o
 -15  -3   3       16.43       14.40      3.13 o
 -15  -3   3       31.66       31.71      8.29 o
 -15  -3   2       55.91       75.46      8.50 o
  15   3  -1       17.22       20.91      5.90 o
  15   3   0        0.53        5.68      5.43 o
  15   3   1       27.64       24.23      6.04 o
  15  -3   2       18.09       18.81      9.75 o
  15   3   3        6.03        2.74      2.23 o
  15  -3   3       13.24       23.87     15.31 o
  15   3   4       43.47       50.80     15.28 o
  15   3   5       36.03       38.63     10.11 o
  15   3   6        4.25       13.64      7.57 o
 -15   4   8        5.85        4.46     12.15 o
 -15   4   7        9.79       13.81      8.96 o
 -15   4   6       27.90       23.30     11.60 o
 -15   4   5       60.20       61.93     11.43 o
 -15   4   4       30.49       28.64      6.38 o
 -15   4   4       31.54       24.88      7.03 o
 -15  -4   3        2.55        6.40      3.72 o
 -15  -4   3       10.02        8.18      4.15 o
 -15  -4   2       33.84       33.78     10.55 o
 -15   4   1       37.69       35.85      5.51 o
  15  -4   0       65.81       61.46      7.22 o
  15  -4   1       11.36       11.75      8.57 o
  15  -4   2        2.05       15.28      7.62 o
  15  -4   3        7.30       11.53     10.39 o
 -15  -4  -4        4.31        9.93     11.18 o
  15  -4   5       11.83       29.24     12.23 o
 -15   5   6        9.73       14.10     10.59 o
 -15   5   5        2.30       12.96     11.67 o
 -15  -5   4        1.09        5.24      5.60 o
  15  -5  -4        8.72       22.25     12.78 o
 -15  -5   3        6.55        9.70      4.27 o
 -15  -5   3       12.00       21.45     11.87 o
 -15  -5   2        7.82        7.04      2.11 o
 -15  -5   2        8.05       16.99     11.04 o
  15  -5  -1       47.01       48.51     10.15 o
  15  -5   0       11.55       13.19     13.63 o
  15  -5   1       10.92        5.61     12.77 o
  15  -5   2       38.20       23.11     12.07 o
  15  -5   3       14.35       22.36     12.88 o
  15  -5   4        4.49       13.32     13.68 o
  15  -6  -4        4.73       28.69     13.49 o
 -15  -6   3       13.48       24.49     15.69 o
 -15  -6   2        0.65       12.18     11.95 o
  15  -6  -1       16.21       20.40     11.08 o
  15  -6   0       11.54       17.07     10.05 o
  15  -6   1        8.22       20.12     10.37 o
  15  -6   2        1.29       -0.07     14.04 o
 -16   0   8        8.79       22.80      8.31 o
 -16   0   6       30.57       34.90      8.56 o
 -16   0   4        2.98        1.02      5.36 o
  16   0  -4       10.23       13.14      6.74 o
 -16   0   2      151.36      154.84      8.93 o
  16   0   0       13.96        7.77      4.98 o
 -16   0  -2       57.64       59.06      9.10 o
  16   0   4      136.58      138.40     12.82 o
  16   0   6       16.40       27.30      9.65 o
 -16   1   9        5.24       27.60     11.64 o
 -16   1   8       11.40       14.12      8.27 o
 -16   1   7       46.01       37.31      8.47 o
 -16   1   6       16.18       16.15      7.84 o
 -16   1   5        1.08        5.71      8.40 o
 -16   1   4       24.06       24.79      5.79 o
  16   1  -4       64.75       75.06      8.06 o
 -16   1   3        3.83        9.45      4.86 o
 -16   1   3       15.64       20.47      6.49 o
  16   1  -2       50.13       41.66      6.20 o
  16   1  -1       26.98       24.14      4.23 o
  16   1   0      325.98      287.67     52.63 o
  16   1   1       93.26       83.71     12.17 o
  16   1   2      112.65      117.65     12.79 o
  16   1   3       55.66       70.80     13.62 o
  16   1   4       83.23      103.26      9.78 o
  16   1   5       32.79       40.51     13.75 o
  16   1   6       14.53       26.32     10.72 o
  16   1   7        0.19        5.28      8.09 o
 -16   2   9       22.74       42.22     11.59 o
 -16   2   8       27.20       36.89      9.08 o
 -16   2   7       63.83       54.40     12.81 o
 -16   2   6       55.07       64.39      9.16 o
 -16   2   5        9.76       10.15      8.88 o
 -16   2   4        1.41        7.89      5.20 o
 -16   2   4        7.16        7.35      9.47 o
 -16  -2   3       39.67       27.88      3.63 o
 -16   2   3      193.01      188.45     12.29 o
 -16   2   2       84.61       87.67     16.84 o
  16   2  -1       61.54       80.20      7.38 o
  16  -2   0       18.99       11.88      5.80 o
  16   2   1       63.98       62.01      7.32 o
  16   2   2       14.68       10.67      3.56 o
  16   2   3       65.00       67.60     10.71 o
  16  -2   4        5.20        2.86      7.47 o
  16   2   4       33.41       42.09      8.01 o
  16  -2   5        9.24       22.05      8.68 o
  16   2   6       11.92       20.32      8.06 o
  16   2   7       14.66       10.80     13.05 o
 -16   3   8        0.99        7.38     10.62 o
 -16   3   7       22.47       23.41      8.85 o
 -16   3   6        1.35        3.91      8.92 o
 -16   3   5       39.91       43.35      9.73 o
 -16  -3   4      287.38      235.70      7.01 o
 -16   3   4      312.45      307.38     15.68 o
 -16  -3   3       22.16       16.55      2.44 o
 -16  -3   3       39.84       39.73      8.63 o
 -16  -3   2       12.23       17.39      6.93 o
  16   3  -1       29.42       33.32      6.16 o
  16   3   0        2.05        3.87      5.52 o
  16   3   1       23.70       27.94      6.39 o
  16  -3   2       15.41       27.51     10.15 o
  16   3   3        8.07        2.23      1.75 o
  16  -3   3       25.67       22.85     10.80 o
  16   3   4       15.29       12.48      5.47 o
  16  -3   4       25.50       25.67     11.61 o
  16  -3   5        2.53       10.76      8.17 o
  16  -3   6        0.42        7.20      9.98 o
 -16   4   7        7.82       19.67      9.27 o
 -16   4   6       47.11       51.23     10.66 o
  16   4  -5       44.61       49.91     10.58 o
 -16   4   4        3.52        9.51      5.47 o
 -16   4   4        4.22        1.19      6.77 o
 -16  -4   3       30.47       20.08      5.92 o
 -16  -4   3      114.26       82.80     15.28 o
  16   4  -2       21.79       14.31      1.29 o
 -16  -4   2       31.52       42.41     11.13 o
 -16   4   1       10.85        9.96      6.40 o
  16  -4   0       42.43       21.99      6.81 o
  16  -4   1       49.22       61.26      9.89 o
  16  -4   2        0.57        4.22      9.24 o
  16  -4   3        2.81       17.67     12.53 o
  16  -4   4        2.49        7.71     13.14 o
  16  -4   5        2.57       12.46     13.05 o
 -16   5   6        8.35       19.78     11.69 o
 -16   5   5       14.28       23.90     13.26 o
 -16  -5   4        1.70        1.36      5.16 o
  16  -5  -4        1.74        4.13     13.56 o
 -16  -5   3       33.97       45.77     12.64 o
 -16  -5   2        7.02        6.82      2.47 o
 -16  -5   2       15.86       12.63     12.42 o
  16  -5  -1       10.36       16.40      9.71 o
  16  -5   0        0.08       11.70      8.98 o
  16  -5   1       12.75        5.74     13.02 o
  16  -5   2        6.90       11.48     10.50 o
  16  -5   3        1.73       19.79     12.75 o
  16  -5   4        1.39       24.61     13.78 o
 -16  -6   3        3.92        9.95     13.78 o
 -16  -6   2        7.86       13.58     12.60 o
  16  -6  -1        8.09       21.26     11.91 o
  16  -6   0        0.06       11.19     10.27 o
  16  -6   1        4.58       11.50     11.77 o
 -17   0   8       12.66       21.10     11.49 o
 -17   0   6        0.19        9.62      8.61 o
 -17   0   4        4.94        1.21      6.25 o
  17   0  -4        5.36       12.21      6.88 o
  17   0  -2       48.45       48.97      7.12 o
  17   0   0      182.66      224.56     16.10 o
  17   0   2      127.93      147.85     10.38 o
  17   0   4      123.86      139.71     13.34 o
  17   0   6        9.01       12.56     13.31 o
 -17   1   9       20.10       26.29     11.77 o
 -17   1   8       19.92       19.92     10.34 o
 -17   1   7       13.46       18.84      7.61 o
 -17   1   6       32.37       32.31      8.30 o
 -17   1   5       13.05       21.05     10.13 o
 -17   1   4        0.09        4.22      5.85 o
  17   1  -4       20.93       29.45      7.59 o
 -17   1   3       50.43       51.24      5.73 o
 -17   1   3      104.37      110.93      9.22 o
  17   1  -2       20.90       20.35      6.24 o
  17   1  -1       90.77       84.80     11.20 o
  17   1   0      320.96      274.25     53.60 o
  17   1   1       17.79       13.95      6.61 o
  17   1   2       69.63       65.77      8.54 o
  17   1   3      106.64      107.23      9.15 o
  17   1   4        5.75       11.71      8.58 o
  17   1   5       12.27       24.45      9.56 o
  17   1   6        3.27       12.47      9.24 o
  17   1   7        4.08        7.30      8.64 o
 -17   2   9        3.37       19.94     15.45 o
 -17   2   8        7.11       12.34      9.50 o
 -17   2   7        4.29        5.34      7.38 o
 -17   2   6       15.28       17.50      8.36 o
 -17   2   5      108.29      114.46     10.26 o
 -17   2   4       11.21       14.63      5.90 o
  17  -2  -4       40.32       44.18      9.12 o
 -17  -2   3       23.78       17.83      3.33 o
 -17   2   3       83.34       83.78      9.48 o
  17  -2  -2       50.70       43.62     11.34 o
  17   2  -1       66.31       71.41      9.89 o
  17  -2   0       82.42       82.76      7.68 o
  17   2   1       18.07       20.08      8.20 o
  17  -2   2       32.12       33.58      8.58 o
  17   2   3        7.33       14.18      6.89 o
  17   2   4        9.85       10.09      8.04 o
  17  -2   5       21.55       30.17      8.39 o
  17   2   6        7.03       16.85      9.18 o
 -17   3   8       21.70       14.30      9.02 o
 -17   3   7       30.16       31.88     14.57 o
 -17   3   6        2.48        8.85      9.10 o
 -17  -3   5       49.79       50.43      9.85 o
 -17  -3   4       24.73       24.75      4.44 o
 -17  -3   4       51.52       70.91      9.86 o
 -17  -3   3        7.12        5.96      1.45 o
 -17  -3   3       15.53       20.11      8.48 o
 -17  -3   2       17.85       29.93      7.40 o
  17   3  -1       25.21       35.31      8.98 o
  17   3   0        0.42        8.68      5.53 o
  17   3   1       15.74       18.85      6.54 o
  17  -3   2        2.36        9.09      7.61 o
  17  -3   3        4.70        7.29     11.09 o
  17  -3   4        0.05       12.47      8.13 o
  17  -3   4        0.19       15.28     12.94 o
  17  -3   5        6.31       14.62     11.68 o
  17  -3   6        3.30        6.97     14.00 o
 -17   4   7        6.07       11.70     14.50 o
 -17   4   6        1.19       14.74      9.71 o
  17   4  -5        4.73       17.27      9.31 o
 -17  -4   4        0.24        4.69      6.63 o
 -17   4   4        3.72        3.38     10.47 o
 -17  -4   3        0.56        0.99      4.99 o
  17   4  -2        2.07        6.96      4.38 o
 -17   4   1       48.34       40.81     12.79 o
  17  -4   0       49.36       45.86     11.30 o
  17  -4   1        8.29       13.93     10.70 o
  17  -4   2       17.27       26.32     11.18 o
  17  -4   3        4.99       16.77     12.51 o
  17  -4   4        1.96       16.88     13.57 o
  17  -4   5        3.00        9.29     13.80 o
 -17   5   5        3.85       25.07     13.19 o
  17  -5  -4        6.96       15.82     15.74 o
 -17  -5   3        7.63       26.73     12.79 o
 -17  -5   2       35.98       34.67     12.34 o
  17  -5  -1       11.99       17.11     10.99 o
  17  -5   0        0.22        5.79      9.13 o
  17  -5   1       13.23       25.66     11.88 o
  17  -5   2        8.33       16.42     11.00 o
  17  -5   3        8.37       16.40     13.67 o
 -17  -6   2        2.79       15.24     14.72 o
  17  -6  -1        4.63       15.88     13.40 o
  17  -6   0       16.61       27.16     10.89 o
 -18   0   8       11.61        9.97     10.99 o
 -18   0   6        1.35        0.15     11.13 o
 -18   0   4        1.38       12.76      6.30 o
  18   0  -4      120.71      134.52      8.84 o
  18   0  -2       57.15       65.26     13.11 o
  18   0   0       83.01       80.74      6.21 o
  18   0   2       94.08      135.84      9.03 o
  18   0   4       91.55      104.91     13.07 o
  18   0   6       59.88       65.36     12.44 o
 -18   1   9        6.67        9.65     11.11 o
 -18   1   8        2.96        7.86     11.80 o
 -18   1   7       19.01       18.03      8.06 o
 -18   1   6        2.51        7.26      9.27 o
 -18   1   5       48.64       58.11     14.05 o
 -18   1   4        4.79       10.58      5.61 o
  18   1  -4       50.17       48.18      7.38 o
 -18   1   3       19.48       26.46     12.90 o
  18   1  -3       68.25       75.39      7.69 o
  18   1  -2      106.05      104.32     11.72 o
  18   1  -1       18.62       13.58      5.00 o
  18   1   0        4.91        6.93      2.99 o
  18   1   1       89.04       78.98      9.27 o
  18   1   2       96.67      104.36     13.60 o
  18   1   3       32.98       33.77     10.84 o
  18   1   4      133.83      161.50     10.83 o
  18   1   5       11.21        9.86      9.24 o
  18   1   6       11.19       11.19      8.63 o
 -18   2   8        1.97       12.49      9.81 o
 -18   2   7       10.88       10.44      7.78 o
 -18   2   6       14.73       22.80      9.36 o
 -18   2   5        5.19        5.94      9.85 o
 -18   2   4        7.63       14.82      5.54 o
 -18  -2   4       24.99       35.12      9.81 o
 -18  -2   3       22.69       16.19      3.16 o
 -18   2   3       25.37       28.00      9.20 o
  18  -2  -2       14.28       17.97      7.79 o
  18   2  -1       17.49       15.12      6.91 o
  18  -2   0       13.04       14.51      6.37 o
  18   2   1       33.12       41.55      7.24 o
  18  -2   2       19.12       29.46      8.90 o
  18   2   3        2.87        7.94      5.82 o
  18  -2   4        0.05       12.74      8.23 o
  18   2   4        1.98       13.84      7.49 o
  18  -2   5       16.92       19.18     11.87 o
  18  -2   6       31.54       52.12     13.30 o
 -18   3   8        0.39       10.41     11.25 o
 -18   3   7        5.68        1.53      9.38 o
 -18   3   6        6.95       17.23      9.31 o
  18   3  -5       59.58       75.97     11.74 o
 -18  -3   4       46.20       34.33      4.05 o
 -18  -3   4       46.25       59.91      9.79 o
 -18  -3   3       13.34       22.20     11.58 o
 -18   3   2       16.16       15.05      6.75 o
  18   3  -1       15.55       21.31      5.71 o
  18   3   0       27.26       22.03      6.51 o
  18   3   1        3.73        2.53      7.50 o
  18  -3   2       17.89       29.16      8.82 o
  18  -3   3        8.51       25.40     11.21 o
  18  -3   4        1.65        9.84     12.91 o
  18  -3   5        4.30        6.51     13.45 o
 -18   4   7       13.89       20.96     14.14 o
 -18   4   6       28.36       28.69     11.10 o
 -18  -4   5        8.09       16.91     10.26 o
 -18  -4   4        0.11        4.74      4.29 o
 -18   4   4        4.07       13.39     12.84 o
 -18  -4   3        6.98       12.62      6.47 o
 -18  -4   2        0.57       11.18      5.34 o
  18   4  -1        7.85       12.27      4.54 o
  18  -4   0        4.92        4.15      8.73 o
  18  -4   1        0.57        1.19     14.08 o
  18  -4   2        1.14        5.99     18.20 o
  18  -4   3        2.93       10.14     12.45 o
  18  -4   4        0.31       11.50     13.49 o
 -18   5   5        6.75       15.19     13.56 o
  18  -5  -4        4.53       19.95     13.84 o
 -18  -5   3       14.14       21.73     13.29 o
 -18  -5   2        7.12       21.57     12.75 o
  18  -5  -1       12.73       19.75     11.03 o
  18  -5   0       20.11       37.08      9.77 o
  18  -5   1        8.90       12.10     15.14 o
  18  -5   2        3.45        5.10     14.29 o
 -19   0   8        1.74       10.44      9.43 o
 -19   0   6       15.03       15.33      9.23 o
 -19   0   4       43.53       38.77     13.70 o
  19   0  -4      133.44      125.02     12.58 o
  19   0  -2      120.25      124.55     11.46 o
  19   0   0      499.66      526.51     32.22 o
  19   0   2      164.09      203.47     10.12 o
  19   0   4        7.51       22.20     11.99 o
  19   0   6        8.82       12.13      8.52 o
 -19   1   8       10.23       16.19     11.62 o
 -19   1   7        9.53       14.33      8.16 o
 -19   1   6       10.85       13.98      8.69 o
 -19   1   5        7.18       14.57      9.52 o
 -19   1   4        2.87        9.68      6.45 o
  19   1  -4       78.55       84.14      9.46 o
 -19  -1   3        6.51        6.75      4.70 o
 -19   1   3       53.07       62.33      8.17 o
  19   1  -2       73.46       76.47      6.23 o
  19   1  -1       86.29       78.69     11.24 o
  19   1   0       10.52       10.17      4.05 o
  19   1   1       18.92       21.13      4.65 o
  19   1   2       40.92       55.35     10.88 o
  19   1   3        5.05       19.28      8.16 o
  19   1   4       10.77       26.05     10.83 o
  19   1   5        7.53       16.91      9.44 o
  19  -1   6        8.30        0.22     19.55 o
 -19   2   8       13.04       24.85      9.94 o
 -19   2   7        6.08        9.10      8.26 o
 -19   2   6       20.26       31.09      9.48 o
  19   2  -5       25.81       31.60     10.09 o
 -19   2   4       30.02       29.87      5.78 o
 -19  -2   4       34.91       45.70      9.81 o
 -19   2   3       33.87       23.43      1.71 o
  19  -2  -3       65.04       79.17     11.18 o
  19  -2  -2       33.94       41.87      8.34 o
  19   2  -1       35.23       41.05      7.15 o
  19   2   0        0.30        1.07      6.28 o
  19   2   1       12.12       14.93      6.92 o
 -19  -2  -2       16.17       25.10      8.27 o
  19   2   3        3.88       15.31     10.70 o
  19   2   4        7.01       26.61     11.63 o
  19  -2   5        8.58       17.71     12.44 o
 -19   3   7        0.45       12.45      8.84 o
 -19   3   6       10.49       16.34      9.33 o
  19   3  -5       38.14       51.52      9.58 o
 -19   3   4       10.87        8.78      7.25 o
 -19  -3   4       25.23       23.82      9.46 o
 -19  -3   3       26.31       28.79      9.05 o
 -19   3   2        2.51        4.32      3.59 o
  19   3  -1        3.51        3.28      5.66 o
  19   3   0       11.08       11.58      6.42 o
  19   3   1        7.26       14.20      7.07 o
  19  -3   2        6.64       13.82      8.66 o
  19  -3   3        3.94       13.33     12.82 o
  19  -3   4        1.35       22.27     13.43 o
  19  -3   5        0.08        5.67     13.80 o
 -19   4   6        1.57        7.23     13.75 o
  19  -4  -5       12.39       23.09     12.82 o
 -19  -4   4        2.63       13.02     10.78 o
 -19  -4   3        2.98       13.50     12.80 o
  19  -4  -2       17.21       25.57     11.80 o
  19  -4  -1        0.60        8.35     12.75 o
  19  -4   0        8.89       13.43      9.36 o
  19  -4   1        0.47        8.54     10.88 o
  19  -4   2        2.40       11.93     11.17 o
  19  -4   3        3.31       21.37     13.45 o
  19  -5  -4        6.76       15.65     14.38 o
 -19  -5   3        1.81       19.57     13.87 o
 -19  -5   2        8.06       17.00     12.24 o
  19  -5  -1        9.25       19.61     11.07 o
  19  -5   0       14.58       17.66      9.99 o
  19  -5   1        2.73        6.09     15.52 o
 -20   0   8       15.87       16.38     10.15 o
 -20   0   6        6.26       14.10     10.03 o
 -20   0   4       56.65       54.45      7.26 o
  20   0  -4      123.02      129.81     10.00 o
  20   0  -2       88.43      113.86     14.41 o
  20   0   0       25.36       32.02      6.13 o
  20   0   2      272.77      345.48     12.10 o
  20   0   4        0.69       22.67     12.38 o
 -20   1   8        5.29       13.89     10.62 o
 -20   1   7        6.44       16.35      8.57 o
 -20   1   6       21.06       24.13      8.80 o
  20   1  -5       34.02       35.54      9.74 o
 -20   1   4        2.36       10.86      6.03 o
  20   1  -4        5.68       15.82      7.37 o
  20   1  -3      100.24      102.28      8.82 o
  20   1  -2       91.73       97.86      7.10 o
  20   1  -1       19.95       15.84      4.09 o
  20  -1   0       69.57       56.92     10.72 o
  20   1   1       90.74       76.14      6.51 o
  20   1   2        6.06        9.42      6.16 o
  20   1   3       20.95       31.84      8.59 o
  20   1   4       15.66       21.74      9.26 o
  20   1   5        6.89        9.60     13.54 o
 -20   2   8        0.36        5.91     14.39 o
 -20   2   7        9.24       14.59     14.13 o
 -20   2   6        3.74       16.44      9.34 o
  20   2  -5        9.62       24.30      9.87 o
 -20   2   4        0.74        0.17      4.94 o
 -20  -2   4        9.35       10.67      9.55 o
 -20   2   3        5.10        3.80      1.81 o
  20   2  -3        7.48       11.84      9.37 o
  20  -2  -2       19.60       27.24      8.72 o
  20   2  -1       12.78       13.29     12.56 o
  20  -2   0        7.59        5.25      6.63 o
  20   2   1        7.92       11.01      7.36 o
  20   2   2        8.18       17.79      8.96 o
  20   2   3        0.59       22.14     11.13 o
  20   2   4        3.46        8.43     13.89 o
  20  -2   5        0.08       -0.07     14.13 o
 -20   3   7        9.95       16.91      9.78 o
 -20   3   6        4.52       11.64      8.63 o
  20   3  -5        2.46       11.20      9.13 o
 -20   3   4        0.15        2.91      3.00 o
 -20  -3   4        0.20       11.37      9.43 o
 -20  -3   3        4.71       12.90      8.18 o
 -20  -3   2       19.00       27.43      8.49 o
  20  -3  -1        7.45       10.01      5.67 o
  20   3   0       10.37       16.95      6.09 o
  20   3   1        3.34        7.18      6.18 o
  20  -3   2        7.65       11.25      9.83 o
  20  -3   3        3.02        9.99     12.84 o
  20  -3   4        0.54       13.67     14.03 o
 -20   4   6        2.32       16.92     12.62 o
 -20   4   5        2.62       13.78     11.74 o
 -20  -4   4        2.08       17.23     11.17 o
 -20  -4   3        5.04        6.23     13.00 o
 -20  -4   2        1.15        9.93     12.00 o
  20  -4  -1        0.48       19.94     16.02 o
  20  -4   0        0.67        6.69      9.39 o
  20  -4   1        2.39       13.94     12.32 o
  20  -4   2        0.92       25.14     15.19 o
  20  -4   3        1.42       22.83     13.94 o
 -20  -5   3        8.87       26.28     14.75 o
 -20  -5   2        3.35        8.99     14.77 o
  20  -5  -1        2.82        5.89     13.54 o
  20  -5   0        0.09       12.30     10.21 o
 -21   0   8        4.28       15.47     11.99 o
 -21   0   6       16.77       20.17      9.38 o
 -21   0   4       20.18       27.80      7.28 o
  21   0  -4       88.40       95.31      8.90 o
  21   0  -2      154.42      188.59     25.04 o
  21   0   0        1.90        6.99      4.81 o
  21   0   2       73.82      110.07     12.09 o
  21   0   4        7.91       20.43     12.39 o
 -21   1   8        8.66       24.24     11.78 o
 -21   1   7       10.33       18.07      8.80 o
 -21   1   6       14.05       19.50     10.02 o
  21   1  -5       11.60       22.25      9.46 o
 -21   1   4       25.54       24.68      6.71 o
  21  -1  -4      128.76      133.00     19.67 o
  21   1  -3       31.90       31.69      7.87 o
  21   1  -2       39.70       45.63      6.31 o
  21   1  -1       87.98       72.34      6.31 o
  21   1   0       29.24       23.53      8.39 o
  21   1   1       10.21       12.63      4.04 o
  21  -1   2        9.92       17.08     11.48 o
  21   1   3       21.03       27.67     12.37 o
  21   1   4        8.45       12.55     12.24 o
  21   1   5       13.81       26.37     12.89 o
 -21   2   7       15.13       24.00     11.28 o
 -21   2   6       11.51       21.71      9.08 o
  21   2  -5       22.68       27.31     10.27 o
 -21   2   4        2.05        5.65     12.40 o
 -21  -2   4        2.10        8.18      9.76 o
 -21   2   3        2.58        5.00      2.14 o
  21   2  -3        3.00        9.73     11.57 o
  21   2  -2       17.20       22.73      8.29 o
  21   2  -1        8.41       21.15     16.27 o
  21   2   0        3.58        8.63      7.01 o
  21   2   1       22.27       23.89      8.04 o
  21   2   2       10.22       21.19      9.44 o
  21   2   3       25.11       39.69     11.87 o
  21   2   4       13.18       29.43     12.80 o
 -21   3   6        0.44        9.51     11.00 o
  21   3  -5        6.63       17.13     10.14 o
 -21  -3   4        1.56        3.82      9.14 o
 -21  -3   3        8.70        7.95      9.65 o
 -21  -3   2        6.57       13.33      8.62 o
  21  -3  -1        3.30        6.81      7.50 o
  21   3   0        1.68        8.80      5.77 o
  21   3   1        9.46       16.76      6.58 o
  21   3   2        1.40        6.31      7.12 o
  21   3   3        2.63        9.60     10.27 o
  21  -4  -5        3.43       17.49     14.14 o
 -21  -4   4        0.33       11.19     13.93 o
 -21  -4   3        2.87       20.37     16.37 o
 -21  -4   2        2.33       20.02     12.42 o
  21  -4  -1        2.30        3.96     15.19 o
  21  -4   0        0.50        1.79     11.61 o
  21  -4   1        1.36       14.21     12.09 o
  21  -4   2        0.84        6.32     14.44 o
 -22   0   6        9.43       17.91     10.81 o
 -22   0   4        7.69       13.40      6.59 o
 -22   0   4        7.95       12.00      9.07 o
  22   0  -2      262.01      287.63     43.72 o
  22   0   0      102.54      145.55     11.10 o
  22   0   2       13.84       33.99     10.57 o
  22   0   4        0.66        9.18     12.59 o
 -22   1   7        0.19        5.86      8.78 o
 -22   1   6        3.08       10.19     10.22 o
  22   1  -5       10.73       15.76      8.99 o
 -22   1   4        8.68       11.52      6.68 o
 -22   1   4       11.13       26.74      8.32 o
  22  -1  -3        4.78       10.14      8.92 o
  22  -1  -2        6.06       12.29      8.98 o
  22   1  -1       10.67       15.82      8.31 o
  22  -1   0        0.80        3.07     10.11 o
  22   1   1        9.83       17.18     12.22 o
  22   1   2        0.45        1.29     11.74 o
  22   1   3        0.65       12.44     12.97 o
  22   1   4        0.68        1.68     13.09 o
 -22   2   7       13.82       12.90     10.12 o
 -22   2   6        7.42       13.21      9.12 o
  22   2  -5       15.92       17.94     11.16 o
 -22  -2   4        6.86       21.88     10.85 o
  22   2  -3        4.01        9.76     10.42 o
  22   2  -2        8.71       19.92      9.48 o
  22   2  -1       22.66       33.51      8.08 o
  22   2   0        0.72       -0.04      7.25 o
  22   2   1        2.21       11.33      8.36 o
  22   2   2        2.27       -0.05     10.03 o
  22   2   3        1.51       21.58     11.76 o
 -22   3   6        7.15       11.01     11.58 o
 -22   3   5        4.51       30.71     12.48 o
 -22  -3   4        1.31       11.92     10.12 o
 -22  -3   3        4.19       11.44      9.87 o
 -22  -3   2        7.89       15.55      9.13 o
  22  -3  -1        9.82       14.91      7.20 o
  22   3   0        4.50       13.50      6.76 o
  22   3   1        1.79        8.19      6.80 o
  22   3   2        4.18        9.20      9.31 o
 -22  -4   4        5.78       29.17     14.07 o
 -22  -4   3        3.18        8.34     14.55 o
 -22  -4   2        0.92       -0.07     14.28 o
  22  -4  -1        1.29        8.10     15.51 o
  22  -4   0        0.33        1.73     10.05 o
  22  -4   1        3.40       15.03     13.12 o
 -23   0   6       62.39       73.60     11.13 o
 -23   0   4        0.73        9.86      8.74 o
  23   0  -2       70.64      114.96     12.20 o
  23   0   0      108.92      104.20     10.92 o
  23   0   2       12.29       30.83      9.68 o
 -23   1   7        7.11       13.66     10.57 o
 -23   1   6       11.20       16.71      9.97 o
  23   1  -5        7.33       17.87     10.49 o
 -23  -1   4       16.04       27.39     17.50 o
  23   1  -3       19.75       33.38      9.32 o
  23   1  -2        9.37       16.20      9.95 o
  23   1  -1        9.55       20.22      8.54 o
  23   1   0        1.00        5.97      7.96 o
  23   1   1       16.04       23.24      8.97 o
  23   1   2        1.81        3.99     16.48 o
  23   1   3        1.65       11.73     13.09 o
 -23   2   6       31.29       35.23     10.67 o
  23   2  -5        8.42       15.19     10.90 o
 -23  -2   4        3.54        6.75     11.34 o
  23   2  -3        0.56        6.08     10.70 o
  23   2  -2       10.85       28.14      9.88 o
  23   2  -1        2.19       13.37      7.97 o
  23  -2   0        1.41        6.69      7.58 o
  23   2   1        5.66       15.14     10.44 o
  23   2   2        0.49        7.48     11.93 o
  23   2   3        2.22       20.99     12.19 o
  23  -3  -5        0.09       16.87     12.20 o
 -23  -3   4        0.51        2.93     13.37 o
 -23  -3   3        3.19       13.24     10.14 o
 -23  -3   2        1.35        9.29      9.41 o
  23   3  -1        1.70       10.32      7.43 o
  23   3   0        0.57       -0.03      6.76 o
  23   3   1        4.90        6.98      6.87 o
  23  -3   2        3.03        1.11     14.45 o
 -23  -4   2        2.23       17.89     13.11 o
 -24   0   6       12.47       15.65     10.36 o
 -24   0   4        7.44        8.96      9.71 o
  24   0  -2       13.06       32.56     10.89 o
  24   0   0       17.16       33.55      9.67 o
  24   0   2        4.80       22.84      9.86 o
 -24   1   6        8.42       14.41     11.23 o
  24   1  -5        6.68       20.01      9.86 o
 -24  -1   4        8.27       17.27     11.50 o
  24   1  -3       20.60       28.42     11.62 o
  24   1  -2        0.46       10.31     11.47 o
  24   1  -1       16.89       25.60      9.43 o
  24   1   0        1.52       -0.04      8.68 o
  24   1   1       19.37       33.78      9.02 o
  24   1   2        0.37       -0.06     12.78 o
  24   2  -5        0.07       17.40     12.23 o
 -24  -2   4       13.07       27.36     11.55 o
  24   2  -3       23.73       28.15     11.17 o
  24   2  -2        2.19       13.04      9.37 o
  24   2  -1        5.34       14.37      8.15 o
  24  -2   0        0.69        3.18      7.97 o
  24   2   1        5.10       15.61      8.10 o
  24   2   2        0.00       10.82     10.96 o
 -24  -3   4        0.27       13.27     14.12 o
 -24  -3   3        2.54       11.73     14.45 o
 -24  -3   2        4.10        8.31     11.41 o
  24  -3  -1        5.11       -0.14     27.38 o
  24  -3   0        2.66        6.25     10.69 o
  25   0  -4        0.69       17.61     13.07 o
  25   0  -2       12.87       26.56     11.11 o
  25   0   0        2.26       15.47      9.55 o
  25   0   2        2.39        7.51     14.94 o
  25   1  -5       13.02       16.89      9.94 o
 -25  -1   4        0.72        6.81     12.02 o
  25   1  -3        0.62        6.73     11.92 o
  25   1  -2        1.82       18.53      9.99 o
  25   1  -1       19.91       29.41     11.25 o
  25   1   0        0.20        0.23      8.60 o
  25   1   1        6.17        5.87      9.45 o
 -25  -2   4        4.09       11.15     11.84 o
  25   2  -3        1.56        9.04     10.17 o
  25   2  -2        0.49        7.19     11.20 o
  25   2  -1        4.83       14.38      8.63 o
  25  -2   0        3.82       12.20      8.52 o
  26   0  -4        5.81       28.93     13.95 o
  26   0  -2        5.10       13.80     11.19 o
  26   0   0       47.75       91.03     11.82 o
  26   1  -4        1.71        7.84     12.99 o
  26   1  -3        1.58       19.55     12.00 o
  26   1  -2        0.34        7.95     11.52 o
  26   1  -1        5.94        8.41      8.97 o
  26   1   0        0.80        4.60      9.08 o
 -25   0  -2        6.58       30.59     11.93 o
   0   0  -2      568.76      547.67      7.69 o
   0   0  -4       33.68       40.20      7.09 o
   0   1  -1     2060.57     2096.69     45.89 o
   0  -1  -2     3619.76     3461.38     72.63 o
   0  -1   3      916.02      919.57     27.05 o
   0   1  -4        8.20       28.52     11.31 o
   0  -2   2      719.07      778.70     19.89 o
   0  -2   3       38.57       50.25      9.77 o
   0   2  -4      160.06      169.42     27.71 o
   0  -2   5       40.52       40.04      1.67 o
   0   3   2      254.54      241.31      5.46 o
   0  -3  -3        0.46       11.86      4.34 o
   0   3  -4       35.47       43.19      8.10 o
   0   4   2       84.58       49.14     12.28 o
   0   4   3        2.65        8.13      4.87 o
   0   4   4      125.89      110.10     17.73 o
   0   5   2       12.82       10.14      3.85 o
   0   5   3       23.72       30.06      5.21 o
   0  -5  -4        1.08        7.77      4.97 o
   0   6   2       11.37       11.12      4.02 o
   0   6  -3        0.22        4.70      6.49 o
   0   6  -4        7.27        8.85      7.15 o
   0   7  -3        0.84        5.41      7.34 o
   0   7  -4        0.11        5.04      7.05 o
  -1   0   4      164.12      219.97      8.05 o
  -1   0   2      970.86      927.80      9.16 o
   1   0   2     3342.86     3193.94     81.06 o
  -1   0  -4       14.88       21.65      6.43 o
   1   1  -4      722.91      757.58     23.51 o
   1   1  -3      261.75      308.30     12.70 o
   1   1  -2      321.15      346.74     11.39 o
   1   1  -1       10.15       36.72      3.71 o
   1  -1   1     1804.62     1823.32      9.06 o
  -1   1  -2     2146.72     2198.67     52.34 o
  -1   1  -3     2070.58     1956.44     31.47 o
  -1   1  -4      742.03      693.53     18.99 o
   1   2  -4       43.74       86.19      7.36 o
   1   2  -3       53.60       77.86     13.39 o
   1   2  -2        8.18       11.63      7.37 o
   1  -2   2      174.12      180.74     27.79 o
   1  -2   3      450.66      459.26     25.33 o
  -1   2  -4      500.47      477.26     13.55 o
   1  -2   5       48.14       41.95      2.54 o
   1   3  -4      170.36      156.62      8.26 o
  -1   3   3        3.06        8.91      8.90 o
   1   3  -2       56.58       59.25      4.86 o
   1  -3   2      206.38      216.74      6.53 o
   1  -3   3      129.16      122.47     18.68 o
  -1  -3  -4      372.18      375.42     21.48 o
   1  -3   5       91.95       86.48      3.65 o
  -1   4   4        1.21        9.70      5.56 o
  -1   4   3       37.97       43.85      5.92 o
   1   4   2       75.34       71.80      4.00 o
   1   4   3        4.87        8.46      4.60 o
   1   4   4        6.21       10.22      5.51 o
   1  -5  -5        2.95        4.24      1.93 o
   1  -5  -4        8.04        3.23      3.02 o
   1   5  -3        3.54        4.53      4.86 o
   1  -5  -2        1.78        5.21      1.63 o
   1   5   2       32.61       26.47      3.69 o
  -1   5  -3       24.21       20.00      4.45 o
  -1   5  -4        5.10       12.68      5.61 o
   1   6  -4        1.32        8.41      7.09 o
   1   6  -3       15.13       21.82      7.00 o
  -1   6   2        7.77       10.64      4.58 o
  -1   6  -3        4.23       10.47      6.21 o
  -1   6  -4        0.05        6.39      7.12 o
   1   7  -4        2.18       11.05      6.51 o
   1   7  -3       16.95       16.70      7.97 o
  -1   7   2        2.02       -0.02      4.62 o
  -1   7  -3        0.03       10.62      7.32 o
  -1   7  -4        3.12       12.65      7.27 o
  -2   0   4      126.13      126.67     19.00 o
  -2   0   2     1381.97     1265.17     27.73 o
  -2   0  -2       68.75       84.55     14.39 o
  -2   0  -4      363.84      353.49     20.89 o
  -2   1   5      215.58      140.16     37.50 o
   2   1  -4      400.93      456.12     38.07 o
  -2   1   3      687.21      716.03     26.14 o
  -2   1   2      604.09      653.10     36.77 o
   2  -1  -1      155.75      230.30      5.47 o
   2   1   2      324.26      334.11     24.22 o
  -2   1  -3        1.70        9.69      4.19 o
  -2   1  -4        2.17        3.39      4.70 o
   2   2  -4      381.33      386.22     19.78 o
   2   2  -3      563.07      513.78     44.68 o
   2   2  -2      174.23      205.52     18.24 o
   2  -2   2       35.90       53.29      6.56 o
   2  -2   3      234.42      204.27     20.08 o
   2  -2   4      182.46      159.17      8.78 o
   2  -2   5      199.71      204.32      4.84 o
   2   3  -4       42.25       40.14      9.84 o
   2   3  -3      152.20      172.90      9.77 o
   2   3  -2       11.35       14.51      4.71 o
   2  -3   3      394.55      393.73     18.20 o
   2  -3   4        5.15        6.28      4.30 o
   2  -3   5       43.16       37.93      3.77 o
  -2   4   4       31.99       34.77      6.14 o
  -2   4   3       75.19       70.90      5.89 o
  -2   4  -3        1.76        6.81      4.36 o
   2  -4   4        5.44        2.05      6.29 o
   2  -5  -4       21.88       23.92      5.70 o
  -2   5   3        2.75        9.49      4.59 o
  -2   5  -3       66.98       57.14      4.50 o
  -2   5  -4       13.33       14.59      4.56 o
  -2   5  -5       33.92       35.64      5.60 o
   2   6  -4        1.64        9.49      6.94 o
   2   6  -3       21.52       17.60      5.98 o
   2  -6  -2        1.39        3.35      2.28 o
  -2   6  -3       32.02       36.61      6.84 o
  -2   6  -4        7.75       13.68      9.24 o
  -2   6  -5        2.04        9.58      5.97 o
   2   7  -4        1.02        8.19      6.44 o
   2   7  -3        0.17        8.74      6.78 o
  -2   7  -3        0.03        4.42      6.64 o
  -2   7  -4        1.92        9.94      7.38 o
  -3   0   4      121.18      107.37     12.39 o
  -3   0   2    11091.57    10511.25    150.13 o
   3   0   2       38.89       37.99      8.16 o
  -3   0  -4      221.80      240.93     12.04 o
  -3   1   5      179.81      185.39      7.83 o
  -3   1   4      240.20      218.81      7.77 o
  -3   1   3       11.55       26.38     13.92 o
  -3   1   2     5078.43     4951.33    197.46 o
   3  -1  -1     3736.77     3626.66     67.61 o
   3   1   2      263.04      247.39     19.86 o
   3   1   3       24.63       32.10      4.73 o
   3  -1   4      107.38      118.23      8.64 o
   3   2  -4      789.64      804.99     23.37 o
  -3   2   3      324.07      335.17     34.54 o
   3  -2  -2        1.87       11.03      4.82 o
   3  -2   2       28.85       18.14      3.96 o
   3  -2   3      148.11      157.22      6.34 o
   3  -2   4       12.05        8.03      4.35 o
   3   3  -4       38.83       38.85     12.68 o
   3   3  -3       34.79       33.95     15.86 o
   3   3  -2       16.15       16.31      4.78 o
  -3   3  -2      135.78      140.46      5.02 o
   3  -3   3       13.59        8.89      8.36 o
   3  -3   4      175.60      159.88     14.05 o
   3  -3   5       10.50       18.68      3.63 o
  -3   4   4       11.08       25.00      6.35 o
  -3   4   3        0.49        2.02      4.61 o
   3  -4   3        6.86        7.91      4.87 o
   3  -4   4       22.78       20.54      4.90 o
  -3   5   4       15.98       14.40      5.57 o
  -3   5   3       66.29       61.89      7.86 o
  -3   5  -3      171.70      139.97      8.10 o
  -3   5  -4        0.08        5.36      4.13 o
  -3   5  -5        0.13        7.68      4.76 o
  -3  -6   4        1.71       -0.04      7.42 o
   3  -6  -3        3.70        5.08      5.40 o
   3  -6  -2       37.85       31.19      3.27 o
  -3   6  -3        3.67        8.62      6.20 o
  -3   6  -4        2.26        8.12      6.89 o
  -3   6  -5        1.26        5.76      5.76 o
   3   7  -4        1.05        3.12      5.90 o
   3   7  -3        0.01       10.71      6.28 o
  -3   7  -3        0.06        7.07      6.96 o
  -3   7  -4        2.93        6.89      7.27 o
  -4   0   4      145.49      133.38     11.53 o
  -4   0   2     2203.78     2015.43     31.06 o
   4   0   2     2032.09     1856.10     21.14 o
   4   0   4     1321.28     1400.70     82.87 o
  -4   1   5       49.22       33.29      6.01 o
  -4   1   4       10.83       39.57     11.11 o
  -4   1   3        9.34       19.11     10.56 o
  -4   1   2     1096.00      990.65     64.24 o
   4   1   2      171.33      177.52      5.05 o
   4   1   3       60.73       53.82      5.77 o
   4   1   4       77.88       65.38      7.13 o
  -4   2   4        2.03       34.37     15.58 o
  -4   2   3      101.85      114.35      9.47 o
   4  -2  -2      249.06      245.67      8.28 o
   4   2   2      354.08      331.83      4.76 o
   4  -2   3      166.17      163.82     11.30 o
   4  -2   4      150.19      149.15     10.65 o
   4   3  -4       11.48       24.30     18.20 o
   4   3  -3       65.59       81.56     11.77 o
  -4   3  -2       80.04       87.28      4.16 o
   4  -3   3       37.18       34.95     18.43 o
   4  -3   4       21.53       18.59      7.23 o
  -4   4   4        6.81       11.00      5.34 o
  -4   4   3       46.76       40.68      5.34 o
   4  -4   3      104.92      102.47      8.39 o
   4  -4   4       61.92       59.37      5.26 o
  -4   4  -5      155.81      120.35      4.61 o
  -4   5   4        1.12       11.24      5.91 o
  -4   5   3        1.65        9.74      8.71 o
  -4   5  -3       52.74       53.56      6.57 o
  -4   5  -4        5.38        7.91      3.45 o
  -4   5  -5       48.40       34.89      4.63 o
  -4   6   4        4.00        5.88      6.02 o
   4   6  -3       36.97       37.51      8.22 o
   4  -6  -2       17.24       17.44      3.70 o
  -4   6  -3        8.72       14.50      6.33 o
  -4   6  -4        5.32        9.59      6.94 o
  -4   6  -5       15.49       19.65      5.44 o
   4   7  -4       23.70       20.81      6.46 o
   4   7  -3        3.90        6.35      6.39 o
  -4   7  -3        0.09        6.45      7.48 o
  -4   7  -4        0.06        9.18      8.68 o
  -5   0   4      101.11      103.88      5.23 o
  -5   0   2     1004.30      978.79     13.06 o
   5   0   2      927.73      831.48      9.10 o
   5   0   4       74.98       83.76      9.84 o
  -5   1   5        3.78        3.05      4.70 o
  -5   1   4       18.41        9.45      5.07 o
  -5   1   3      900.83      802.65     42.68 o
  -5   1   2      687.81      597.64     14.05 o
   5   1   2      210.76      212.13      5.40 o
   5   1   3        4.49        5.40      3.73 o
   5   1   4       60.62       69.67     10.36 o
  -5   2   4       83.07      102.64      6.90 o
  -5   2   3        0.45        4.24      6.28 o
  -5   2   2       35.73       35.57      4.07 o
   5  -2   3       22.98       31.45      5.33 o
   5  -2   4       34.31       23.63      9.11 o
  -5   2  -5        0.26       12.06      2.70 o
  -5   3   4        8.47       12.04      6.26 o
  -5   3   3       10.92       15.67     11.36 o
   5  -3   3        4.78        3.55      3.72 o
   5  -3   4        3.73        2.67      4.88 o
  -5   4   4        1.19        4.93      5.09 o
  -5   4   3        0.11        1.18      4.66 o
   5  -4   3        0.26        4.14      4.69 o
   5  -4   4       83.04       70.66     11.98 o
  -5   4  -5       54.86       38.27      2.37 o
  -5   4  -6        5.90        5.13      1.33 o
  -5   5   4        3.92        7.26      5.76 o
  -5   5   3       83.24       73.42      7.44 o
  -5   5  -3       16.62       15.35      5.89 o
   5  -5   4       33.53       33.01      5.38 o
  -5   5  -5        6.92        6.04      2.99 o
  -5   6   4        8.31        6.10      6.28 o
  -5   6   3       17.99       12.60      6.33 o
   5   6   3        3.41       13.20      6.97 o
  -5   6  -4        2.80       14.65      7.97 o
   5   7  -4        1.07        4.52     11.76 o
   5   7  -3       28.89       23.09      6.51 o
  -5   7  -4        1.59        8.11      8.14 o
  -6   0   4      226.26      216.06     16.32 o
  -6   0   2      649.57      556.09     59.86 o
   6   0   2      402.73      345.67      6.73 o
   6   0   4       49.38       45.55      5.40 o
   6   1  -5       45.70       59.64      6.60 o
  -6   1   4        2.69        3.17      4.24 o
  -6   1   3      251.78      229.54     12.95 o
  -6   1   2      411.14      347.56      8.87 o
   6   1   2        3.43        6.66      3.21 o
   6   1   3       83.26       80.28      7.66 o
   6   1   4       68.00       57.80      5.02 o
  -6   2   4       11.17        6.21      3.68 o
  -6   2   3      371.05      353.13     18.71 o
  -6   2   2       57.88       55.23      5.74 o
   6   2   2       88.59       84.68      4.22 o
   6   2   3        0.19        4.82      4.40 o
   6  -2   4       41.34       37.57      7.72 o
  -6   2  -5        5.96        7.63      1.76 o
  -6   3   4        2.85       14.66      5.42 o
  -6   3   3        8.75       10.25      4.46 o
   6   3   2        0.15        0.82      1.20 o
   6  -3   3        0.16        0.57      7.69 o
   6  -3   4       22.29       14.35      6.94 o
  -6   4   4        1.35        2.29      6.76 o
  -6   4   3        4.35        3.59      4.79 o
   6  -4   3      104.85      110.14      7.76 o
   6  -4   4        8.03       14.36      6.13 o
  -6   5   4       23.37       21.17      6.13 o
  -6   5   3       23.42       27.55      6.48 o
   6  -5   3       21.79       22.16      7.43 o
   6  -5   4        0.08        3.60      6.78 o
  -6   6   4       13.02       14.93      6.62 o
  -6   6   3       35.73       28.93      6.58 o
   6   6   3        0.47        0.51      6.34 o
  -6   6  -4        3.11       -0.04      8.20 o
   6   7  -4        1.30        4.98      6.87 o
   6   7  -3        2.99       15.92      7.10 o
  -7   0   4       15.67       52.46     17.20 o
   7   0  -2       12.02       23.99      4.53 o
   7   0   4      132.61      133.88      7.24 o
   7   1  -5        7.99        4.03      2.90 o
  -7   1   4      213.93      204.89     16.23 o
  -7   1   3        2.07        7.54      4.43 o
  -7   1   2      680.01      612.40     41.27 o
   7  -1   2      372.53      306.25     16.77 o
   7   1   3      162.28      142.38      6.11 o
   7  -1   4      127.41      133.03     10.29 o
  -7   2   4        2.20        7.34      4.47 o
  -7   2   3       90.22       86.35     13.96 o
  -7   2   2      252.30      239.54     17.85 o
   7   2   2      670.78      590.97      7.31 o
   7   2   3      374.81      355.24     22.49 o
   7  -2   4        0.49        5.79      4.75 o
   7   3  -5        0.99        2.44      1.19 o
  -7   3   4        8.74        9.11      5.47 o
  -7   3   3        1.65        6.97      4.46 o
   7   3   2       17.82       21.61      2.29 o
   7   3   3        9.49       13.43      4.26 o
   7  -3   4       44.66       40.88      6.05 o
   7   4  -5        2.32        4.98      3.18 o
  -7   4   4       20.40       20.74      6.69 o
  -7   4   3       18.56       25.11      5.37 o
   7  -4   3       37.47       47.14      7.67 o
   7  -4   4      277.09      246.87     15.56 o
  -7   5   4        2.49        6.96      5.79 o
  -7   5   3      124.37      100.96      9.55 o
   7  -5   3       40.14       43.33      8.29 o
   7  -5   4       17.65       22.59     11.45 o
  -7   6   4        0.52        7.73      6.31 o
  -7   6   3        2.47        8.27      6.39 o
   7   6   3        2.71       -0.03      6.32 o
  -7   6  -4        0.09        6.81      8.21 o
   7   7  -4        2.55        4.85      6.92 o
   7   7  -3        6.38       14.34      7.24 o
  -8   0   4      565.65      593.30     84.62 o
   8   0  -2      146.23      141.64      6.25 o
   8   0   4      146.22      137.36      6.65 o
   8   1  -5      128.85      127.49      4.90 o
  -8   1   4     1133.11     1099.88     58.32 o
  -8   1   3       25.39       19.50      4.65 o
  -8   1   2      202.40      182.67     17.56 o
   8   1   2        0.03        4.87      2.99 o
   8   1   3      112.26      104.44      5.75 o
   8  -1   4      169.03      158.33      7.30 o
   8   2  -5      178.86      126.70      3.17 o
  -8   2   3      214.76      211.96     10.03 o
   8   2  -2      288.62      272.83      5.75 o
   8   2   1      481.22      451.28      3.96 o
   8   2   2       29.47       27.46      3.36 o
   8   2   3       27.02       21.77      5.38 o
   8  -2   4        1.66        9.84      4.95 o
   8   3  -5        3.96        5.59      2.16 o
  -8   3   4        0.18        3.26      5.17 o
  -8   3   3        0.15        0.28      4.74 o
   8   3   3        0.02        1.12      4.01 o
   8  -3   4        8.48        8.18      5.64 o
  -8   4   4       20.35       25.35      5.83 o
  -8   4   3       15.19       12.84      4.94 o
   8  -4   3        2.46        0.89      6.71 o
   8  -4   4        0.05        7.22      6.13 o
   8   5  -4       25.87       22.13      6.19 o
  -8   5   3        4.73        5.31      5.95 o
   8  -5   4        7.19        7.11      7.45 o
  -8   6   4        3.08       15.15      6.70 o
  -8   6   3        9.85       12.04      9.06 o
   8   6  -2        8.44        8.39      2.40 o
   8   6   3        0.21        1.28      6.25 o
  -8   6  -4        2.58        5.60      8.42 o
  -8   7   4       25.32       33.25      8.12 o
  -8   7   3        0.46        0.50      7.29 o
  -9   0   4      105.70      108.66      6.20 o
   9   0   4      582.18      482.21     10.22 o
   9   1  -5       64.30       62.26      4.34 o
  -9   1   4        3.30        4.81      4.84 o
  -9   1   3      261.72      236.71      7.63 o
   9  -1   3        0.00        2.35      3.59 o
   9  -1   4      102.19       91.80      7.33 o
   9   2  -5      164.21      141.72      4.21 o
  -9   2   4        0.51        3.27      4.89 o
  -9   2   3      374.98      313.35     13.85 o
   9   2  -2        7.99       19.54      3.20 o
   9   2   2       11.70        7.19      2.64 o
   9   2   3       26.05       21.66      4.46 o
   9  -2   4        5.75        6.02      5.05 o
  -9   3   4       58.27       55.14      6.48 o
  -9   3   3       52.60       50.78      5.68 o
   9   3   2        0.31        1.18      3.01 o
   9   3   3       22.33       22.90      7.68 o
   9  -3   4       31.64       28.89      7.52 o
  -9   4   4        1.99        2.27      6.47 o
  -9   4   3        7.69        9.30      5.06 o
   9  -4   4       24.57       16.25     11.97 o
   9   5  -4       32.75       28.62      6.30 o
  -9   5   3       33.46       36.02      5.97 o
   9  -5   4        1.55        3.30     11.95 o
  -9   6   4        0.05        3.73      6.31 o
  -9   6   3        0.36        2.16      6.16 o
   9   6  -2        1.59        2.57      1.43 o
  -9   6  -4        0.89       17.81      8.41 o
  -9   7   3        0.02        4.78      7.18 o
 -10   0   4      167.89      160.84     10.45 o
  10   0   4       50.80       41.76      5.33 o
 -10   1   4       20.09       20.49     10.63 o
 -10   1   3       48.88       42.45      5.61 o
  10  -1   3       80.38       77.64      4.18 o
  10   1   4       13.84       11.99      4.87 o
 -10   2   4       38.01       33.14      5.50 o
 -10   2   3      108.07       90.86     11.03 o
  10   2   2       71.82       65.68      3.07 o
  10   2   3      225.34      186.48      6.38 o
  10  -2   4        5.41        8.08      5.32 o
  10   3  -6       14.87       31.21      1.60 o
 -10   3   4       16.31       14.63      5.60 o
 -10   3   3      112.13      109.69      7.91 o
  10   3   1        0.87        6.25      1.29 o
  10   3   2       22.13       12.77      2.80 o
  10   3   3      207.95      195.47      6.08 o
  10  -3   4       15.13       18.75      6.43 o
 -10   4   4      114.51      108.90      7.40 o
  10   4  -3      210.30      177.57     10.85 o
  10   4   2        1.78        4.78      1.97 o
  10   4   3       26.94       29.81      4.60 o
  10   4   4        6.01       10.17      6.02 o
 -10   5   4        6.50       11.92      5.81 o
 -10   5   3       44.48       35.67      5.75 o
  10   5   3        0.20       10.91      4.96 o
  10   5   4        0.15        1.03      6.60 o
 -10   6   4        2.23        8.26      6.32 o
 -10   6   3        0.65       -0.04      7.18 o
 -10   6  -4        0.20       -0.04      8.98 o
 -10   7   3        1.97       16.04      7.86 o
 -11   0   4      176.97      187.66     11.75 o
  11   0   4       95.52       88.63      6.27 o
 -11   1   4      113.89      103.92      6.42 o
 -11   1   3       15.73       17.01      5.17 o
  11  -1   3        8.38        1.78      4.63 o
  11   1   4        0.99        3.07      4.70 o
 -11   2   4      223.45      211.00     12.73 o
 -11   2   3        6.88        3.38      5.35 o
  11   2   2       30.14       28.17      2.20 o
  11   2   3       50.50       44.15      4.91 o
  11   2   4      121.30       96.12     18.04 o
 -11   3   4        5.27        9.12      5.11 o
 -11   3   3      148.55      122.00      6.44 o
  11   3   2       19.87       19.06      2.19 o
  11   3   3       14.56       12.85      3.66 o
  11  -3   4       33.30       32.35      9.12 o
 -11   4   4       17.32       20.89      5.58 o
 -11  -4   3      106.55       80.41      5.24 o
  11   4   2        0.99       14.00      3.76 o
  11   4   3        0.00        2.83      2.85 o
  11  -4   4       18.44       15.25      6.42 o
 -11   5   4       18.77       15.90      5.83 o
 -11   5   3        0.81        1.04      5.08 o
  11   5   2       41.44       28.46      4.51 o
  11   5   3        4.71        8.93      4.72 o
  11   5   4       13.08       10.49      7.62 o
 -11   6   4        3.01        5.44      6.01 o
 -11   6   3        3.33        6.87      6.47 o
 -12   0   4        0.97       14.98      5.34 o
  12   0   4      113.29      105.33      6.71 o
 -12   1   4       53.69       53.93      6.64 o
 -12   1   3       72.77       64.62      6.14 o
 -12   1  -3       20.87       19.11      5.11 o
  12   1   4        1.91        9.25      4.95 o
 -12   2   4       43.39       43.07      6.97 o
 -12   2   3        8.47       15.13      6.48 o
  12   2   2        7.14        8.96      1.71 o
  12   2   3       22.17       20.72      4.45 o
  12   2   4       88.73       85.97      6.21 o
 -12   3   4        1.22        2.91      5.55 o
 -12   3   3        1.70        4.17      5.62 o
  12   3   3       15.23       12.01      3.12 o
  12   3   4        0.65        2.77      5.38 o
 -12   4   4      124.54      109.90      7.29 o
 -12  -4   3       39.09       35.93      7.13 o
  12   4   1       29.70       21.37      3.81 o
  12   4   2        6.39        8.94      2.27 o
  12   4   3        7.47        6.24      4.84 o
  12   4   4        1.05        7.86      5.78 o
 -12   5   4       13.08       12.33      6.64 o
 -12   5   3        0.59        2.16      4.99 o
  12   5   2        2.89        2.24      3.33 o
  12   5   3        5.46        9.58      4.30 o
  12   5   4        7.64        5.85      5.38 o
 -12   6   4        0.38        6.01      5.95 o
 -12   6   3        5.61        1.19      7.85 o
 -13   0   4        3.97        7.28      5.35 o
  13   0   4        7.25       13.14      5.15 o
 -13   1   4       36.15       41.52      6.02 o
 -13   1   3        7.81        7.14      5.30 o
  13   1   3       11.81        8.90      5.90 o
  13  -1   4       40.69       39.76      6.12 o
 -13   2   4       56.92       51.92      6.18 o
 -13   2   3       14.21       14.85      5.89 o
  13   2   2       25.63       19.64      1.50 o
  13   2   3      153.34      123.42      4.56 o
 -13   2  -4        5.75       11.11      5.61 o
 -13   3   4       23.08       26.13      6.30 o
 -13   3   3      174.76      187.42      9.67 o
  13   3   3       17.68       12.91      2.58 o
  13   3   4       25.07       26.06      4.84 o
 -13  -4   4        9.59       11.63      4.67 o
 -13  -4   3      277.12      241.75      8.81 o
  13   4  -2      106.58       88.55      4.30 o
  13   4   3       83.79       54.92      8.87 o
  13   4   4        0.70        4.96      4.80 o
 -13   5   4        0.06        8.47      5.37 o
 -13   5   3        3.90       10.16      5.17 o
  13   5   1        1.66        8.08      2.01 o
  13   5   2        0.24        2.59      2.31 o
  13   5   3       11.79        8.89      3.70 o
 -13   6   4        0.28        9.62      8.21 o
 -13   6   3        0.02        4.45      7.93 o
  14   0  -4       15.06       14.25      5.86 o
 -14   0  -4        0.42        8.03      5.88 o
 -14   1   4        0.88        5.59      5.57 o
 -14   1   3        0.00        8.44      5.77 o
  14   1   3       53.94       51.29      5.61 o
 -14   1  -4       20.84       15.24      6.02 o
 -14   2   4        1.14       11.72      6.10 o
 -14   2   3       17.11       23.00      6.20 o
  14   2   3       59.56       40.11      3.50 o
 -14   2  -4       29.12       26.40     10.46 o
 -14   3   4      126.11      100.00      8.06 o
 -14   3   3        3.27        4.59      6.69 o
  14   3   3        8.41        7.31      1.83 o
  14   3   4       26.79       26.54      4.19 o
 -14  -4   4        3.15        3.85      3.93 o
 -14  -4   3       32.03       30.92      3.83 o
  14   4   3        0.50        2.96      1.57 o
  14   4   4        3.48        7.59      3.91 o
 -14   5   4        6.70       11.96      5.51 o
  14   5  -3        5.26       -0.02      4.71 o
  14   5  -2        6.92        3.83      3.38 o
  14   5   2        8.84        7.32      1.92 o
 -14   6   4        4.71       15.07      8.55 o
 -14   6   3       16.90        8.55      8.41 o
  15   0  -4       10.45        5.71      5.97 o
 -15   0  -4      119.33      117.91     14.94 o
 -15   1   4        0.25        2.46      5.69 o
 -15   1   3       16.87       24.70      6.11 o
  15   1   3       48.77       36.62      5.30 o
 -15  -1  -4       45.38       37.44      6.11 o
 -15   2   4        5.95       10.33      6.37 o
 -15   2   3       25.13       20.58      7.54 o
  15   2   3        2.68        2.22      2.62 o
  15   2   4       17.36       18.25      5.43 o
 -15   3   4        0.80        1.93      6.71 o
 -15   3   3       15.44       29.20      7.28 o
 -15  -3   2       18.68       17.66      1.35 o
  15   3   4        0.05        9.51      3.32 o
 -15  -4   4       28.65       23.16      4.10 o
 -15  -4   3        2.39        3.46      3.36 o
  15   4   4        3.95       -0.03      5.64 o
 -15  -5   4        1.02        1.36      4.16 o
 -15   6   4        1.48       14.66      9.30 o
 -15   6   3        1.52        6.98      8.54 o
  16   0  -4        2.80       -0.03      6.13 o
 -16   0  -4       89.91       76.57     11.61 o
 -16   1   4       22.61       21.62      6.29 o
 -16   1   3        3.60       10.44      6.26 o
  16   1   3       46.56       47.46      5.00 o
 -16   1  -4       75.68       79.26      7.35 o
 -16   2   4        1.32        6.36      6.61 o
 -16   2   3       37.28       40.47      7.61 o
  16  -2   3       31.17       16.72      4.74 o
  16   2   4        4.89        5.04      5.12 o
 -16   3   4      270.07      257.40     27.72 o
  16   3   4       14.37        9.31      3.74 o
 -16  -4   4        3.31        6.31      3.65 o
 -16  -4   3       28.64       21.82      3.03 o
  17   0   4       66.37       68.15      7.08 o
 -17   1   4        0.08        2.39      6.27 o
 -17   1   3       47.39       38.60      7.40 o
  17   1   4        3.32        9.63      6.42 o
 -17   2   4       10.53       15.71      6.79 o
 -17   2   3       22.35       29.42      7.61 o
  17  -2   3        2.38        4.67      1.52 o
  17   2   4        8.61        9.57      4.95 o
 -17  -4   4        0.22        5.13      3.57 o
 -18   0  -4       68.22       70.30      9.54 o
 -18   1   4        4.50       11.81      6.71 o
  18   1   4      103.22      102.83     11.14 o
 -18   2   4        7.17       18.19      8.64 o
  18  -2   3        0.42        2.07      1.79 o
  18   2   4        0.05        1.26      4.51 o
 -18  -3   3        7.21        8.54      1.88 o
 -18  -4   4        0.11        2.63      3.31 o
  19   0   4        0.27        8.60      6.24 o
  19   1  -4        2.70        9.66      6.84 o
  19   1   4        2.45        9.48      5.92 o
 -19   2   4       28.21       37.15      8.29 o
 -19   3   4       10.21        7.76      4.64 o
 -19  -3   3       17.60       12.05      1.41 o
 -20   3   4        0.14        4.59      4.04 o
 -21   2   4        1.93       17.81      8.86 o
 
